# Supplementary material for: Distinct CD1d docking strategies exhibited by diverse Type II NKT cell receptors
Source: Nat Commun. 2019 Nov 20;10:5242. doi: 10.1038/s41467-019-12941-9 (PMC6868179; doi:10.1038/s41467-019-12941-9)
Supplement: Supplementary file 4 — Source Data [file 41467_2019_12941_MOESM4_ESM.xlsx]

## Sheet: Figure 1
Figure 1A (ii)
	Frequency of CD1d-⍺-GalCer tetramer + NKT cells amongst 7AAD- B220- CD11c- CD11b- thymocytes						Frequency of CD1d-⍺-GlcADAG tetramer + NKT cells amongst 7AAD- B220- CD11c- CD11b- thymocytes
	wt	J⍺18 -/-	CD1d -/-				wt	J⍺18 -/-	CD1d -/-
	27.367	1.897	0.063				0.078	0.107	0.012
	64.02	1.71	0.044				0.133	0.111	0.019
	38.92	1.868	0.035				0.831	0.077	0.018
	20	1.419	0.057				0.33	0.086	0.014
	41.5	0.7	0.061				0.052	0.14	0.061
	76.4	1.18	0.064				0.3	0.068	0.033
	65.8	0.72	0.033				3.72	0.08	0.064
	32.1	0.38					1.49	0.19
	33.7	1.15					2.22	0.14
	38.2	0.67					1.57	0.45
		0.37					2.15	0.09
		0.14						0.1
	Absolute Nr of CD1d-⍺-GalCer tetramer + NKT cells /thymus						Absolute Nr of CD1d-⍺-GlcADAG tetramer + NKT cells / thymus
	wt	J⍺18 -/-	CD1d -/-				wt	J⍺18 -/-	CD1d -/-
	344950	17500	300				700	1050	75
	515275	2375	225				1050	425	100
	254350	6525	25				7500	300	100
	383425	23250	68				21675	1000	17
	265995	16225	74.7				2093	1875	576
	421000	10071	217				70300	351	396
	49900	3440	339				58700	2960	74.7
	102000	716					26600	480
	126000	3950					20500	151
	474000	812					2180	636
		5380						169

## Sheet: Figure 2
Figure 2A
				CD69 MFI (Fold increase to no activation)
			A11B8.2 TCR						A17B8.2 TCR				A10B8.2 TCR					A10B8.3 TCR					A10B8.1 TCR						VB8STD
Ligand/ Experiment	y1	y2	y3	y4	y5		y1	y2	y3	y4		y1	y2	y3	y4		y1	y2	y3	y4		y1	y2	y3	y4		y1	y2	y3	y4
⍺-GlcADAG	2.43341	7.03656	6.45146	5.87263	2.99357		3.90996	2.17	5.87263	2.94318		6.1481	6.88695	6.42823	na		1.29585	4.60218	2.4539	3.03764		1.6389	1.32254	0.991039	1.04		2.21641	7.52939	2.723	3.1514
⍺-GalCer	1.44101	2.03388	1.89449	1.9	4.16979		1.20672	1.04709	1.29176	1.19128		12.0751	13.1759	17.3	10.0326		2.73	9.55175	7.444	4.13825		11.6542	7.43	11.1419	9.52211		8.65004	6.5171	9.04702	12.7096
Veh	1.15421	1.12158	1.9816	4.44488	1.25446		4.97135	4.72308	3.55022	2.62465		0.958025	1.06	0.958025	1.03056		0.999597	1	1.08346	1.02353		1	1.13101	1.01703	1		3.54644	1.39126	4.39877	2.65068
No Activation	1	1	1	1	1		1	1	1	1		1	1	1	1		1	1	1	1		1	1	1	1		1	1	1	1
Figure 2B
				IL-2 (pg/mL)
			A11B8.2 TCR						A17B8.2 TCR				A10B8.2 TCR					A10B8.3 TCR					A10B8.1 TCR						VB8STD
Ligand/ Experiment	y1	y2	y3	y4			y1	y2	y3	y4		y1	y2	y3	y4		y1	y2	y3	y4		y1	y2	y3	y4		y1	y2	y3	y4
⍺-GlcADAG	2396.25	3085.83	4647.93	2674.12			2597.67	2186.58	2597.67	2136.58		1710.19	2259.64	1670.38	1030.05		4934.75	657.945	499.863	3049.06		0	0	0	0		2101.44	3798.84	5108.16	6400.67
⍺-GalCer	124.712	758.874	229.286	1434.66			1201.13	621.95	120.114	11.0878		5976.78	6486.22	7446.54	7068.52		7880.22	15413.9	5785.39	8845.46		5746.09	5507.86	4713.33	8748.21		13677.2	10960.3	16116.1	16176.2
Veh	2066.75	2563.72	393.514	886.48			1792.39	1201.13	1811	2208.29		0	0	0	0		0	0	0	0		0	0	0	0		1254	1166.72	1611.6	1218.2
No Activation	0	0	0	0			0	0	0	0		0	0	0	0		0	0	0	0		0	0	0	0		0	0	0	0
Figure 2C
Sensogram (right panel): CD1d-α-GlcADAG																						Equilibrium curve (left panel)
Time
0.5	0.730225	1.42896	0.841064	1.0105	0.780762	1.26294	1.05493	0.790527	0.768799	0.494629	0.503662	0.203613	0.240967	0.51123	0.328125	0						Concentration [μM]	Response Units (RU)
1.5	0.195068	0.878174	0.616455	0.571045	0.425293	0.745361	0.404541	0.296387	0.302002	0.336426	0.24585	0.23291	0.11792	0.169434	0.0195313	0						300	1150	1070
2.5	0.697021	1.07544	0.928955	0.905029	0.745605	1.15747	0.51001	0.88623	0.778564	0.689941	0.363037	0.45752	0.397217	0.358887	0.384766	0						150	1070	1030
3.5	0.0720215	0.762939	0.669189	0.451904	0.503418	0.72583	0.517822	0.349121	0.438721	0.289551	0.0270996	-0.0522461	0.0710449	-0.090332	0.0722656	0						75	954	923
4.5	0.837646	0.973877	1.13403	0.776123	0.935059	1.18872	0.648682	0.810059	0.698486	0.391113	0.782959	-0.0268555	0.463623	0.487793	0.621094	0						37.5	824	801
5.5	0.702881	0.932861	0.591064	0.619873	0.497559	0.753174	0.258057	0.91748	0.571533	0.39502	0.448975	-0.16748	0.387451	0.395996	-0.148438	0						18.75	671	656
6.5	6.51929	3.71021	3.03247	3.27417	2.74756	4.57935	0.146729	6.0874	3.03638	-0.601074	3.11694	-0.394043	4.31519	2.97217	-0.580078	0						9.37	519	509
7.5	-1.59399	-2.07495	-1.84253	-2.30786	-1.34814	-2.58081	0.726807	-3.87158	-1.29761	0.510254	-1.17993	0.930176	-2.61841	-1.29541	1.56055	0						4.68	376	366
8.5	-6.72876	-3.5144	-4.01245	-4.17896	-1.67822	-3.76831	0.369385	-7.73877	-4.06323	0.498535	-3.04126	-0.241699	-6.10474	-2.64893	-0.212891	0						2.34	251	244
9.5	-1.01001	1.55396	1.82153	0.96167	0.931152	1.73755	1.06274	6.24561	0.485596	1.52002	1.56226	-1.55811	-0.313721	0.0717773	-0.220703	0						1.17	160	150
10.5	3.17749	3.59497	3.53638	3.25073	3.25732	3.7981	-3.03101	4.521	3.15942	0.408691	3.5603	0.371582	2.69409	2.65771	1.24805	0						0.58	101	96.6
11.5	0.480225	0.604736	0.505127	0.0124512	0.526855	0.610596	-0.30835	0.280762	0.421143	0.0258789	0.148193	-0.22998	0.209717	0.222168	0.167969	0						0.29	51	49.4
12.5	0.17749	0.510986	0.235596	0.125732	0.216309	0.440674	0.115479	0.149902	-0.010498	0.150879	0.0603027	-0.11084	0.0358887	0.0151367	0.0996094	0						0.14	25.3	23.4
13.5	0.450928	0.561768	0.276611	0.197998	0.0756836	0.331299	0.000244141	0.192871	-0.0710449	-0.0639648	0.0603027	0.213379	0.127686	0.097168	0.015625	0						0.07	10.2	8.19
14.5	0.300537	0.407471	0.264893	0.311279	0.23584	0.428955	-0.0270996	-0.0454102	0.0910645	0.115723	0.126709	0.109863	0.156982	-0.0864258	-0.0917969	0						0.03	5.29	2.44
15.5	0.144287	0.610596	0.364502	0.569092	0.349121	0.456299	0.136963	0.145996	0.0129395	0.271973	0.372803	0.254395	0.203857	-0.0883789	-0.126953	0						0.01	1.16	0.0219
16.5	0.185303	0.673096	0.300049	0.33667	0.13623	0.524658	0.142822	0.155762	0.13208	0.0629883	0.33374	0.104004	0.125732	0.212402	0.00195313	0						0	0	0
17.5	0.171631	0.417236	0.393799	0.297607	0.269043	0.542236	0.0959473	0.171387	0.19458	0.178223	0.0759277	0.00634766	0.410889	0.169434	-0.046875	0
18.5	0.179443	0.315674	0.210205	0.0964355	0.065918	0.466064	0.10376	0.226074	0.098877	0.0942383	0.20874	-0.10498	0.371826	-0.0805664	-0.0546875	0
19.5	0.359131	0.469971	0.31958	0.276123	0.247559	0.446533	0.146729	0.302246	0.151611	0.354004	0.0563965	0.320801	0.33667	0.14209	-0.0605469	0
20.5	0.0427246	0.259033	0.276611	0.18042	0.259277	0.110596	0.0100098	0.0932617	0.130127	0.0610352	-0.211182	0.23877	0.0671387	-0.0649414	-0.0976563	0
21.5	0.136475	0.0285645	0.151611	0.0593262	0.239746	0.255127	-0.0270996	0.0209961	-0.0847168	0.246582	-0.00219727	0.287598	0.155029	-0.0415039	-0.0507813	0
22.5	0.306396	0.247314	0.397705	0.354248	0.339355	0.212158	0.326416	0.145996	0.122314	0.178223	0.0778809	0.359863	0.0925293	0.0288086	0.0273438	0
23.5	0.185303	0.098877	0.149658	0.0456543	0.0209961	0.147705	0.00219727	-0.0102539	0.083252	0.109863	0.0290527	-0.00146484	0.0925293	-0.0571289	0.113281	0
24.5	0.222412	0.200439	0.274658	0.112061	0.200684	0.212158	0.0705566	0.20459	0.255127	0.279785	0.118896	0.205566	0.197998	0.188965	0.105469	0
25.5	-0.121338	-0.112061	-0.197998	-0.237549	-0.156738	-0.00268555	-0.136475	-0.148926	-0.133545	-0.0424805	-0.179932	-0.118652	-0.208252	-0.20752	-0.212891	0
26.5	-0.0158691	-0.121826	0.0617676	-0.151611	-0.0454102	0.169189	-0.195068	0.0600586	-0.0144043	-0.159668	-0.0354004	0.0239258	0.0241699	0.00732422	-0.107422	0
27.5	-0.154541	-0.239014	-0.21167	-0.182861	-0.0454102	-0.240967	-0.0603027	-0.0219727	-0.293701	-0.163574	-0.0939941	-0.132324	-0.206299	-0.102051	-0.283203	0
28.5	-0.250244	-0.123779	-0.119873	-0.0500488	-0.104004	-0.123779	-0.00756836	-0.102051	-0.182373	-0.165527	0.0974121	-0.202637	-0.0871582	-0.193848	0.0449219	0
29.5	0.126709	-0.0534668	0.173096	-0.0480957	0.0541992	-0.072998	0.234619	0.0268555	-0.010498	-0.0327148	0.374756	-0.019043	-0.0559082	0.112793	0.25	0
30.5	-0.199463	0.175049	-0.330811	0.114014	-0.225098	-0.156982	-0.0427246	-0.00830078	-0.00854492	-0.108887	-0.133057	-0.17334	-0.0637207	-0.10791	-0.0625	0
31.5	-0.299072	-0.0554199	-0.291748	-0.0754395	-0.184082	-0.303467	-0.0876465	-0.377441	-0.131592	-0.163574	-0.142822	-0.405762	-0.0617676	0.00341797	-0.113281	0
32.5	0.00756836	-0.0534668	-0.322998	-0.206299	-0.412598	-0.209717	-0.0700684	-0.141113	-0.0925293	-0.145996	-0.000244141	-0.286621	0.137451	-0.0239258	0.123047	0
33.5	0.0368652	-0.00268555	0.0305176	0.147217	0.128418	0.0187988	0.0646973	0.249512	0.302002	0.0219727	-0.0178223	0.172363	0.0222168	0.32373	0.164063	0
34.5	-0.0236816	-0.246826	-0.041748	-0.0598145	-0.0688477	-0.0163574	-0.0837402	0.00732422	0.0598145	0.0844727	0.118896	0.0512695	-0.106689	0.134277	0.0996094	0
35.5	-0.199463	-0.178467	-0.010498	-0.233643	-0.307129	0.0324707	-0.400146	-0.268066	0.149658	0.131348	-0.0646973	-0.194824	-0.0227051	-0.152832	-0.00976563	0
36.5	0.0310059	-0.00463867	0.370361	0.248779	-0.0551758	0.274658	-0.0856934	-0.0727539	0.364502	0.336426	0.24585	0.352051	0.203857	0.153809	0.240234	0
37.5	0.101318	0.052002	0.0852051	0.135498	-0.0258789	0.425049	0.0393066	0.270996	0.466064	0.428223	0.320068	0.0786133	0.246826	0.435059	0.113281	0
38.5	-0.205322	-0.229248	-0.0144043	-0.206299	-0.0200195	-0.143311	0.0275879	-0.20166	-0.072998	0.205566	-0.0549316	0.0883789	-0.0148926	-0.0571289	-0.162109	0
39.5	0.048584	-0.100342	0.0500488	-0.102783	0.0170898	0.153564	-0.191162	0.00732422	0.0305176	0.27002	0.00952148	0.133301	-0.0637207	-0.0239258	0.0722656	0
40.5	0.224365	-0.026123	0.190674	-0.344971	-0.180176	0.243408	-0.0837402	-0.244629	-0.0319824	0.377441	0.0368652	0.13916	-0.143799	0.155762	0.128906	0
41.5	-0.0939941	-0.262451	-0.21167	-0.343018	-0.379395	-0.026123	-0.431396	-0.244629	-0.0144043	0.0825195	-0.0314941	-0.0405273	-0.356689	-0.236816	-0.0234375	0
42.5	0.140381	0.0324707	0.139893	-0.083252	0.0268555	0.098877	-0.103271	0.108887	0.169189	0.297363	0.288818	0.119629	-0.147705	0.116699	0.232422	0
43.5	-0.000244141	-0.172607	0.0559082	-0.270752	-0.281738	0.425049	-0.361084	-0.0258789	0.139893	0.271973	0.234131	-0.124512	0.026123	-0.35791	0.214844	0
44.5	0.0739746	0.157471	0.147705	0.010498	0.034668	0.518799	-0.355225	0.200684	0.356689	0.203613	0.335693	0.0844727	0.166748	-0.158691	0.3125	0
45.5	-0.312744	-0.381592	-0.365967	-0.585205	-0.311035	-0.176514	-0.0935059	-0.584473	-0.303467	-0.0991211	-0.0861816	0.229004	-0.374268	-0.0805664	-0.21875	0
46.5	0.202881	-0.0671387	-0.0808105	-0.149658	-0.012207	0.196533	-0.124756	-0.17627	0.25708	0.0649414	0.279053	-0.0131836	-0.196533	0.0581055	0.146484	0
47.5	1.2439	0.395752	0.309814	0.0515137	0.00146484	0.348877	-0.00366211	0.108887	0.141846	0.14502	0.30835	0.0981445	0.207764	-0.0239258	0.111328	0
48.5	450.107	271.907	246.089	75.7156	78.7085	2.50708	-0.181396	9.07178	0.428955	0.439941	0.624756	0.400879	0.381592	0.00537109	0.25	0
49.5	2004.16	1215.64	917.304	537.677	384.148	112.165	12.1838	69.8472	12.5481	10.5864	6.3064	-0.144043	3.62769	-0.180176	1.44141	0
50.5	2945.55	1728.82	1259.56	833.507	575.697	314.8	115.746	139.923	49.9094	35.8091	17.3982	-0.722168	8.25464	-0.86377	3.63477	0
51.5	3401.57	2002.82	1433.58	972.411	668.71	422.558	228.811	185.009	86.0735	57.895	26.6677	2.82666	10.5242	0.269043	4.44531	0
52.5	3634.36	2147.92	1516.99	1041.58	719.857	480.534	294.682	211.591	111.218	73.9966	33.49	11.1274	11.5144	2.87061	4.38086	0
53.5	3514.79	2100.47	1495.67	1046.17	732.492	508.48	332.871	225.654	126.855	84.1606	37.8669	19.1899	11.7722	4.77881	3.95508	0
54.5	3212.18	1967.43	1432.7	1021.75	727.212	517.486	351.879	232.261	134.454	89.9165	40.7478	25.0142	11.6433	6.18115	3.22852	0
55.5	2889.05	1817.01	1358.71	989.032	716.861	518.724	360.149	235.546	139.425	93.6528	42.8591	29.2231	11.0457	7.76123	2.77344	0
56.5	2619.86	1690.8	1290.57	959.276	705.021	516.515	363.522	236.009	143.499	95.3267	43.9001	31.8345	10.4968	8.44092	1.81641	0
57.5	2352.05	1565.53	1227.2	927.296	691.46	512.74	364.125	236.111	145.984	96.0571	44.9568	32.9888	9.83472	8.90186	1.58789	0
58.5	2124.21	1458.64	1163.83	900.233	680.919	508.222	362.754	235.853	147.657	96.8599	46.158	32.7056	9.67456	8.86279	1.23242	0
59.5	1929.62	1379.28	1120.54	877.809	671.212	504.818	361.362	235.859	148.681	97.52	46.7888	30.9438	9.58667	8.06201	1.19336	0
60.5	1758.69	1318.54	1079.52	859.823	663.787	501.404	359.059	236.021	149.472	97.7915	47.3962	28.9849	9.5769	6.96631	0.802734	0
61.5	1650.19	1276.68	1049.89	847.362	659.291	499.394	357.707	236.593	150.806	98.5513	48.1482	27.3579	9.84644	6.52881	0.970703	0
62.5	1537.6	1253.14	1023.69	836.329	653.615	497.816	356.502	235.843	151.538	98.4653	48.5447	25.3071	9.65698	5.71631	0.824219	0
63.5	1447.52	1228.06	1001.57	825.854	649.955	495.728	355.739	236.046	152.607	98.8892	48.7986	24.0786	9.53394	5.08936	0.765625	0
64.5	1383.78	1211.66	987.361	819.911	647.531	494.714	355.352	236.001	153.45	99.3872	49.2185	23.5161	9.58667	5.02686	0.818359	0
65.5	1326.03	1192.5	974.075	814.266	645.494	494.202	355.496	236.433	154.259	99.4556	49.3865	22.7544	9.86206	5.04248	1.0957	0
66.5	1289.95	1180.01	964.21	810.766	644.962	493.997	355.823	237.087	155.173	100.249	49.6052	22.2407	10.2527	5.18311	1.35742	0
67.5	1254.3	1168.6	957.146	807.971	643.675	494.472	355.998	237.548	155.654	100.461	50.0017	21.2231	10.4656	4.94678	1.31445	0
68.5	1225.89	1154.96	949.515	804.659	642.939	493.9	355.793	237.41	155.786	100.249	49.822	20.4458	10.239	4.92139	0.988281	0
69.5	1204.64	1141.34	945.277	803.212	642.21	494.066	356.088	237.316	156.113	100.125	49.6111	19.7329	10.1238	4.6167	0.992188	0
70.5	1184.76	1129.39	941.706	801.805	642.138	494.509	356.573	237.822	156.615	100.372	49.7869	17.8071	10.0359	4.72412	0.902344	0
71.5	1172.59	1119.38	939.378	801.385	642.63	494.808	356.819	238.189	157.032	100.645	50.2068	16.4048	10.4421	4.84717	1.23438	0
72.5	1162.45	1109.95	937.593	801.425	643.091	495.347	357.446	238.697	157.417	100.676	50.2205	14.4849	10.4402	5.06982	1.46484	0
73.5	1153.68	1099.48	936.396	800.954	643.623	495.966	358.043	239.14	157.439	100.717	49.9861	12.8794	10.6121	5.13037	1.46484	0
74.5	1148.51	1090.37	936.144	801.134	644.173	496.531	358.364	239.226	157.646	100.801	50.2009	12.2192	10.2625	5.03467	1.56055	0
75.5	1141.7	1081.41	935.523	801.567	644.859	496.874	359.012	239.722	157.997	101.09	50.1111	12.7661	10.6882	5.07764	1.78125	0
76.5	1138.95	1074	935.236	801.798	645.47	497.243	359.188	239.701	157.868	101.092	50.1248	13.6763	10.4539	5.01318	1.4082	0
77.5	1135.48	1066.3	935.138	802.573	646.269	498.437	359.778	240.402	158.128	101.127	50.4177	15.4185	10.4871	4.94092	1.39453	0
78.5	1133.33	1065.27	935.866	803.329	647.388	498.995	360.694	240.787	158.251	101.395	50.3865	17.3774	10.3855	5.07959	1.26367	0
79.5	1132.19	1077.64	935.878	803.637	647.89	499.292	360.725	240.878	158.245	101.129	50.0388	18.7993	10.321	4.90186	1.05078	0
80.5	1131.08	1096	935.929	804.356	648.685	500.013	360.949	241.208	158.427	101.188	50.1169	20.5649	10.5964	4.78076	1.2832	0
81.5	1131.3	1108.93	936.411	805.18	649.439	500.646	361.574	241.777	158.546	101.278	50.2732	22.1118	10.4832	4.82959	1.44531	0
82.5	1130.42	1124.13	936.724	805.827	650.322	501.06	362.028	242.152	158.548	101.168	50.3806	22.9321	10.3035	4.81787	1.25391	0
83.5	1130.31	1135.51	937.21	806.553	650.937	501.948	362.434	242.123	158.538	101.12	50.115	23.6606	10.1003	4.70459	1.12305	0
84.5	1131.3	1137.89	937.907	807.29	651.675	502.743	362.975	242.611	158.56	101.108	50.322	24.3091	10.3699	4.94287	1.24805	0
85.5	1131.8	1135.35	938.745	808.184	652.832	503.351	363.662	242.832	158.671	101.137	50.3708	24.7739	10.3191	4.91748	1.18555	0
86.5	1132.77	1128.72	939.204	808.979	653.464	503.767	364.377	243.238	158.712	100.85	50.2361	24.895	10.3445	4.81396	1.25391	0
87.5	1133.51	1118.78	939.796	809.667	654.267	504.327	364.729	243.531	158.861	100.967	50.3005	24.8774	10.3308	4.90771	1.08008	0
88.5	1134.9	1109.88	940.503	810.145	654.939	505.093	365.217	243.794	158.839	101.157	50.072	25.0806	10.3093	4.70264	1.10938	0
89.5	1136.24	1101.9	941.062	810.721	655.833	505.71	365.434	244.031	158.634	101.057	50.1287	25.0259	9.99683	4.69873	0.914063	0
90.5	1137.42	1095.01	941.685	811.587	656.994	506.476	366.246	244.47	158.761	101.053	50.4197	25.5337	10.2	4.6499	1.03906	0
91.5	1138.94	1089.41	942.579	812.639	658.017	507.238	366.971	245.31	158.911	101.338	50.6482	25.7192	10.3074	4.89014	1.16211	0
92.5	1139.93	1084.51	943.085	813.139	658.535	507.747	367.393	245.556	159.189	101.219	50.6755	25.7231	10.2488	4.86475	1.18359	0
93.5	1140.92	1080.43	943.726	813.6	658.949	508.337	367.686	245.849	159.101	100.977	50.3142	25.604	10.2332	4.80029	0.964844	0
94.5	1142.39	1078.3	944.468	814.509	660.035	509.15	368.289	246.037	159.056	101.094	50.4939	25.7056	10.1589	4.98193	1.15625	0
95.5	1143.49	1075.63	945.208	815.186	661.009	510.118	368.744	246.218	159.113	101.434	50.7341	25.8657	10.1394	4.9292	1.08008	0
96.5	1144.25	1072.75	945.64	816.022	661.712	510.544	369.416	246.578	159.202	101.167	50.3904	25.4927	10.2234	4.91748	1.29492	0
97.5	1145.07	1076.01	946.615	816.786	662.783	511.292	369.975	247.085	159.343	101.102	50.5583	25.6138	10.3738	4.92725	1.27344	0
98.5	1146.07	1073.06	947.109	817.725	663.529	512.157	370.733	247.457	159.267	101.143	50.783	25.7856	10.3816	5.39404	1.61133	0
99.5	1147.01	1071.74	947.894	818.284	664.281	512.636	371.1	247.601	159.372	101.266	50.7927	25.8911	10.3757	5.01318	1.21484	0
100.5	1148.11	1070.05	948.411	818.792	664.988	513.409	371.596	248.148	159.243	101.006	50.8533	25.5786	10.2429	5.22803	1.36914	0
101.5	1148.58	1070.15	948.96	819.216	665.527	513.792	371.899	248.244	159.302	101.083	50.3396	25.063	9.80347	4.90967	0.994141	0
102.5	1149.23	1070.58	949.814	820.145	666.39	514.593	372.49	248.927	159.302	101.348	50.6677	25.397	9.89331	4.9624	1.2793	0
103.5	1149.76	1070.66	950.423	820.876	667.318	515.181	372.934	248.708	159.343	101.19	50.8259	25.5142	9.98511	5.00537	1.16992	0
104.5	1150.6	1071.24	951.23	821.417	667.9	515.904	373.475	249.416	159.54	101.288	50.8357	25.6196	10.2214	5.31592	1.26367	0
105.5	1151.28	1071.59	951.796	822.091	668.605	516.509	373.903	249.671	159.7	101.385	50.7361	25.4907	10.1101	5.28076	1.23828	0
106.5	1152.19	1071.24	952.423	822.829	669.261	517.228	374.783	250.236	160.011	101.786	51.0779	25.6899	10.196	5.2417	1.41602	0
107.5	1152.61	1071.08	952.947	823.124	669.816	517.736	375.133	250.546	159.532	101.545	51.1072	25.6411	10.364	5.43311	1.41406	0
108.5	1151.53	1070.81	953.458	823.54	670.263	518.513	375.879	251.06	159.755	101.469	51.1912	25.4927	10.3621	5.45459	1.42578	0
109.5	1151.69	1071.04	954.316	823.989	670.929	518.948	376.303	251.072	159.659	101.469	51.156	25.5161	10.071	5.38623	1.01953	0
110.5	1152.6	1072.19	954.988	824.708	672.119	520.097	376.987	251.755	160.025	101.721	51.3982	25.5649	10.5242	5.52295	1.29102	0
111.5	1153.46	1072.82	955.634	825.192	672.642	520.525	377.453	251.994	159.941	101.706	51.4353	25.436	10.4109	5.59717	1.28711	0
112.5	1153.09	1072.79	955.999	825.29	672.996	520.763	377.742	251.947	159.7	101.547	51.0115	25.2856	10.3699	5.18896	1.29688	0
113.5	1152.56	1073.15	956.304	825.827	673.312	521.075	377.795	252.164	159.548	101.28	51.1443	25.0708	10.3425	5.29834	1.07422	0
114.5	1152.41	1073.41	956.831	826.645	674.007	521.513	378.03	252.449	159.72	101.469	51.2263	24.9927	10.3015	5.28271	1.1582	0
115.5	1152.57	1073.33	956.81	826.456	674.23	521.7	378.145	251.888	159.224	100.862	50.5681	24.5806	9.88159	4.89014	0.607422	0
116.5	1153.51	1073.81	957.388	826.948	674.849	522.331	379.192	252.218	159.243	100.928	50.6931	25.1528	9.79761	5.3042	0.560547	0
117.5	1154.85	1074.39	958.474	827.837	675.925	523.261	379.377	253.308	159.759	101.459	51.1423	24.8989	10.4714	5.44092	1.0293	0
118.5	1154.29	1075.01	958.763	828.143	676.41	523.486	379.832	253.431	159.874	101.262	50.9392	25.0005	10.489	5.21826	1.29102	0
119.5	1103.94	1048.8	926.751	827.3	660.818	523.689	380.371	249.775	158.511	101.049	50.3708	24.938	10.4011	5.38818	1.23438	0
120.5	371.334	621.419	637.304	735.903	534.849	480.007	374.266	213.97	135.679	90.8052	41.4548	23.8755	7.70972	4.8042	0.796875	0
121.5	-733.551	-10.5222	292.99	503.438	381.009	368.468	316.938	158.13	100.015	66.6841	27.5623	18.1138	3.12573	2.81201	-0.626953	0
122.5	-1492.64	-440.737	14.0598	285.177	241.886	262.378	231	105.23	65.0696	42.3228	15.1345	9.63525	-0.88208	-0.383301	-1.94922	0
123.5	-1900.38	-695.112	-160.794	127.37	140.326	171.398	155.668	66.6987	39.6711	23.8931	7.03296	3.82861	-2.7688	-2.57666	-2.12891	0
124.5	-1799.25	-778.542	-218.624	24.6296	82.2319	109.472	100.315	40.8687	23.386	12.2505	2.08179	-0.00537109	-3.64185	-3.80518	-2.33789	0
125.5	-1532.51	-684.026	-194.077	-10.2864	53.646	74.0989	64.762	25.5933	13.2688	5.03174	-0.506104	-2.50928	-4.03638	-4.36572	-2.16797	0
126.5	-1169.73	-571.251	-162.555	-18.8313	38.5913	53.7629	43.4436	17.0757	8.26489	2.02197	-1.24438	-3.39014	-3.66138	-4.17041	-1.77734	0
127.5	-888.742	-438.473	-112.966	-10.3176	36.9468	42.1614	32.1155	12.9683	6.47974	1.18213	-0.863525	-3.36279	-2.677	-3.53955	-1.15234	0
128.5	-661.903	-351.704	-80.0437	-2.44067	34.1206	39.4934	26.178	10.7476	5.38208	1.15869	-0.267822	-2.61084	-1.70044	-2.77783	-0.796875	0
129.5	-452.705	-247.143	-43.1277	13.6062	37.2964	37.7571	23.3889	10.1206	5.22192	1.38916	0.24585	-1.896	-1.07349	-2.01416	-0.431641	0
130.5	-358.559	-168.448	-9.86401	27.4812	40.4058	34.8293	22.6077	10.3452	5.302	1.93408	0.478271	-1.16162	-0.889893	-1.31104	-0.419922	0
131.5	-226.055	-123.78	0.317627	31.2097	39.8042	35.5598	22.2659	10.0366	5.33521	2.5415	0.921631	-0.438965	-0.298096	-0.494629	0.111328	0
132.5	-139.535	-64.9343	21.1633	42.5964	43.6147	35.9641	22.1584	10.4507	5.62427	2.78174	1.29468	0.152832	0.190186	0.101074	0.273438	0
133.5	-88.3674	-38.321	34.8997	45.6101	44.5757	37.2649	22.5959	10.4487	5.73169	3.06104	1.61694	0.734863	0.317139	0.399902	0.427734	0
134.5	-26.6975	-11.4753	41.7649	50.075	45.1792	37.2239	22.5393	10.2554	5.4231	2.9126	1.53101	0.896973	0.235107	0.425293	0.203125	0
135.5	-7.65259	12.5813	49.4133	52.3933	46.0464	36.2981	22.7834	10.3921	5.68481	3.30518	1.60913	0.740723	0.414795	0.481934	0.501953	0
136.5	26.6208	25.3313	52.886	53.5203	45.9331	36.3372	22.4905	10.1655	5.37231	3.18018	1.55249	1.02588	0.426514	0.538574	0.429688	0
137.5	53.6814	42.9524	60.3489	56.8523	47.1851	36.6653	22.3127	10.2651	5.64575	3.26221	1.37476	1.07861	0.449951	0.997559	0.421875	0
138.5	54.2126	48.0383	62.4563	57.4832	46.9565	36.5227	22.6409	10.5386	5.74146	3.31494	1.82983	1.5083	0.756592	1.021	0.65625	0
139.5	77.5232	54.1086	63.3391	57.4812	46.6499	36.5344	22.0002	10.0952	5.29028	2.81299	1.45288	0.986816	0.690186	0.64209	0.244141	0
140.5	85.7966	60.6086	64.9387	58.3738	47.0015	36.2766	21.9202	10.0093	5.45435	2.77783	1.24585	1.02979	0.420654	0.845215	0.21875	0
141.5	92.824	64.6555	65.0969	57.7761	46.2651	35.9348	21.3987	9.99561	5.12036	3.03174	1.21851	0.996582	0.391357	0.772949	0.0351563	0
142.5	97.2029	66.4543	65.7161	57.7761	46.2124	35.5774	21.5276	9.9917	5.4895	3.01221	1.26929	0.961426	0.596436	0.868652	0.398438	0
143.5	101.402	67.9465	65.7571	57.5261	46.0776	35.6653	21.7014	10.2515	5.74341	3.20361	1.68335	1.57275	0.901123	0.970215	0.765625	0
144.5	101.945	67.0715	64.0872	56.3367	45.2241	35.1614	21.4104	10.2573	5.3313	3.14111	1.65405	1.26807	0.55542	0.905762	0.357422	0
145.5	102.912	68.177	63.9524	55.9207	44.6011	34.802	21.1819	10.0112	5.52271	2.95557	1.88062	1.37744	0.819092	1.0542	0.605469	0
146.5	103.455	67.5461	62.8782	54.9929	43.7573	34.3938	20.6838	9.82764	5.33521	2.78174	1.6814	1.1626	0.785889	0.685059	0.431641	0
147.5	101.879	67.0227	62.3586	54.3875	43.7065	33.9485	20.4202	9.75342	5.31177	2.68799	1.47827	1.11768	0.574951	0.841309	0.369141	0
148.5	101.515	66.634	61.5852	53.7898	43.2397	33.6301	20.2405	9.59131	5.38208	2.83057	1.41577	1.19775	0.762451	0.745605	0.421875	0
149.5	102.238	66.6165	60.9485	53.1433	43.0249	33.5637	19.9592	9.65967	5.5813	2.95752	1.71851	1.21924	0.717529	1.03076	0.525391	0
150.5	102.455	66.1243	60.4836	52.7156	42.4077	33.1497	19.8733	9.49756	5.44263	3.10791	1.78491	1.30322	0.819092	1.146	0.857422	0
151.5	100.689	63.5598	59.302	52.0535	41.8706	32.8528	19.5452	9.63232	5.30591	2.91455	1.34351	1.54932	0.696045	1.00732	0.84375	0
152.5	96.365	62.4036	58.1262	51.1941	41.0796	32.0247	19.4807	9.04248	5.11841	2.979	1.33179	1.33057	0.692139	0.970215	0.708984	0
153.5	95.0466	61.679	57.2454	50.5417	40.3628	31.5188	19.0413	8.79053	5.07544	2.61963	1.54272	1.27588	0.490967	0.983887	0.5625	0
154.5	94.4373	60.8665	56.5071	50.0144	40.1558	31.1067	18.9592	8.62646	4.97974	2.84619	1.4021	1.04736	0.432373	0.938965	0.595703	0
155.5	94.4646	60.3254	56.2961	49.7195	39.7163	30.8176	18.7639	8.68896	4.60864	2.94971	1.57593	1.51611	0.602295	1.18506	1.04297	0
156.5	95.6423	61.0637	56.2512	49.4851	39.8589	30.7454	18.7874	8.92725	5.26099	2.81494	1.82788	1.56494	0.717529	1.29248	1.02148	0
157.5	95.2595	60.1379	55.7083	49.073	39.4819	30.7434	18.5784	8.72998	5.37036	3.02197	2.04663	1.604	0.803467	1.37842	1.13477	0
158.5	94.697	59.8743	55.3606	48.8386	39.4565	30.5735	18.4475	8.82178	5.25708	3.1626	2.13843	1.63525	1.24097	0.95459	0.978516	0
159.5	93.906	59.2336	54.8372	48.45	38.8413	30.1184	18.26	8.69873	5.26294	3.01807	2.08569	1.80908	1.21167	1.44287	1.3418	0
160.5	92.2556	58.0715	53.7512	47.6531	38.1187	29.8293	18.2327	8.55029	5.01099	2.80518	1.91187	1.54736	0.795654	1.25732	1.10742	0
161.5	89.9685	56.6575	52.927	46.8562	37.7476	29.3899	17.803	8.34521	4.9856	3.01611	1.76147	1.63721	0.795654	1.09131	1.04688	0
162.5	86.4919	54.9739	51.7805	45.9851	37.1304	29.0383	17.4905	8.32764	4.83325	2.80127	1.61304	1.29932	0.719482	0.770996	1.10938	0
163.5	83.9275	53.5149	50.4348	45.2566	36.4644	28.6868	17.4045	8.06982	4.78052	2.34814	1.77319	1.39111	0.662842	0.66748	1.05859	0
164.5	82.4451	52.1047	49.6887	44.4675	35.9526	28.3137	16.9944	7.89014	4.59497	2.51611	1.64038	1.34033	0.873779	0.839355	0.791016	0
165.5	80.7029	51.054	48.9114	43.7878	35.4312	28.1829	16.9456	8.03271	4.44263	2.47314	1.41772	1.10205	0.750732	0.804199	0.710938	0
166.5	79.4978	50.5012	48.3977	43.7976	35.4038	28.1145	16.9358	8.19678	4.9231	2.7915	1.84741	1.39502	0.936279	1.27295	1.03516	0
167.5	78.0447	49.9739	47.929	43.2781	35.3862	27.7239	16.7678	8.2124	4.85669	2.95557	1.85522	1.45557	0.990967	1.19287	1.21289	0
168.5	77.2849	49.3489	47.3528	42.6628	35.0835	27.5247	16.7659	8.21631	4.93091	2.83643	1.93335	1.41064	0.813232	1.30811	1.29688	0
169.5	76.9177	48.5403	46.8684	42.321	34.7515	27.4426	16.6077	8.0835	5.17114	2.7876	1.7478	1.53564	0.748779	1.36279	1.23828	0
170.5	76.0388	47.8118	46.3118	42.1003	34.5132	27.2708	16.4768	7.95068	4.90747	2.80127	1.87476	1.56299	1.00073	1.48389	1.19727	0
171.5	74.2751	46.9915	45.3215	41.4167	33.8335	26.6536	16.012	7.56592	4.43091	2.42041	1.67944	1.29932	0.713623	1.04248	0.841797	0
172.5	72.6462	46.5247	45.1809	41.1667	33.9761	26.5266	16.1663	7.52881	4.96606	2.53564	1.75171	1.66064	0.809326	1.15771	1.17773	0
173.5	71.8669	46.1008	44.7551	40.8464	33.437	26.177	15.8928	7.6792	4.69458	2.68994	1.75562	1.59619	0.854248	1.18701	1.12695	0
174.5	70.6169	45.2395	44.1067	40.489	32.9097	25.9661	15.5569	7.40186	4.3645	2.34033	1.61108	1.54346	0.699951	1.10693	0.837891	0
175.5	69.6287	44.6907	43.6477	40.1433	32.8901	25.5911	15.3323	7.60303	4.23364	2.26611	1.53101	1.479	0.737061	1.01709	0.919922	0
176.5	68.6033	43.7805	43.05	39.2781	31.9604	25.177	15.0042	7.21826	4.19067	2.17236	1.47632	1.37158	0.496826	1.1167	0.658203	0
177.5	67.6912	43.4758	42.6672	39.0105	31.8589	24.9602	15.1448	7.11084	4.24927	2.39502	1.36694	1.42627	0.569092	0.972168	0.458984	0
178.5	66.8435	42.9797	42.179	38.6316	31.7378	24.6653	15.0002	6.94092	4.2063	2.49854	1.43726	1.44971	0.317139	0.780762	0.648438	0
179.5	66.2947	42.2278	41.4211	38.4558	31.4116	24.6809	14.7288	6.9585	4.28442	2.47119	1.52905	1.45752	0.362061	0.759277	0.855469	0
180.5	65.5701	42.0168	41.2981	38.5652	31.3921	24.6106	14.8518	7.0542	4.27075	2.6001	1.66577	1.70947	0.723389	0.812012	1.01758	0
181.5	64.7361	41.3567	41.0872	38.0437	30.8667	24.5051	14.8303	7.04834	4.552	2.46533	1.75952	1.729	0.717529	1.12256	1.24023	0
182.5	64.113	40.8899	40.5813	37.696	30.564	24.4407	15.0256	7.03076	4.31763	2.33252	1.78687	1.77588	0.864014	0.956543	0.898438	0
183.5	63.408	40.636	40.3997	37.2976	30.5015	23.9915	14.6741	7.01318	4.1731	2.10791	1.90015	1.69775	0.592529	1.06592	1.13672	0
184.5	62.572	39.5481	39.8372	37.0574	30.0854	23.6086	14.0334	6.64014	3.9895	2.01807	1.44116	1.45557	0.494873	0.722168	0.898438	0
185.5	61.8826	39.3567	39.3938	36.5984	29.9331	23.5364	13.9612	6.6167	4.06372	2.49072	1.50171	1.854	0.746826	0.946777	1.0625	0
186.5	61.5017	38.8157	39.2629	36.2917	29.7124	23.6125	14.0881	6.68896	4.22192	2.54346	1.51538	1.75439	0.969482	1.11279	1.00586	0
187.5	61.2244	38.3352	39.1067	36.2644	29.5308	23.6516	14.0901	6.63232	4.35083	2.42822	1.68726	1.92822	0.74292	1.27686	1.375	0
188.5	60.4646	37.6477	38.4055	35.6414	29.2827	23.3391	13.6877	6.59326	4.10474	2.2876	1.55835	1.65283	0.699951	1.15967	1.33398	0
189.5	59.6287	37.5364	37.9758	35.446	28.9878	22.9133	13.6448	6.49756	4.02856	2.13916	1.69312	1.55127	0.862061	1.13623	1.2207	0
190.5	59.2439	37.2004	37.9641	35.2683	28.9878	22.8665	13.8069	6.76709	4.16528	2.17041	1.74976	1.77783	0.947998	1.01514	1.53516	0
191.5	58.4314	36.6536	37.3098	34.8621	28.7847	22.8	13.4827	6.55225	3.96021	2.30908	1.51538	1.7876	0.766357	1.06201	1.24414	0
192.5	58.031	36.3118	37.1418	34.8035	28.6245	22.4583	13.428	6.47803	4.28052	2.42236	1.83374	1.72119	0.901123	1.2085	1.5	0
193.5	57.2888	35.5657	36.5813	34.155	28.1968	22.1243	13.2053	6.14795	3.93481	2.28174	1.66772	1.60205	0.692139	1.1167	1.13867	0
194.5	56.3923	35.4211	35.9817	33.9285	28.0659	22.0051	12.9807	6.15381	4.19458	2.19971	1.57007	1.52197	0.764404	0.880371	1.00977	0
195.5	55.7966	34.7454	35.8801	33.6453	27.7163	21.7825	12.8928	5.97021	3.63013	2.05908	1.44507	1.3208	0.572998	0.794434	0.830078	0
196.5	55.1931	34.3	35.4309	33.3718	27.4741	21.3528	12.5295	6.10498	3.97192	1.98682	1.42358	1.40869	0.563232	0.76123	0.800781	0
197.5	54.7341	33.7297	35.0071	33.0222	27.1772	21.4329	12.4417	5.84326	3.69849	2.01221	1.55835	1.30518	0.373779	0.776855	0.742188	0
198.5	54.1287	33.2883	34.5188	33.0046	27.0249	21.2278	12.426	5.69873	3.73755	1.93408	1.26538	1.2915	0.346436	0.894043	0.681641	0
199.5	53.5154	33.2063	34.4934	32.8542	26.8589	21.05	12.4124	5.7124	3.88403	2.09229	1.4021	1.45361	0.416748	1.00342	1.05859	0
200.5	53.3416	32.9524	34.1204	32.3621	26.5015	20.6887	12.3147	5.71045	3.75122	1.99854	1.29468	1.27783	0.580811	0.813965	0.947266	0
201.5	52.8298	32.3645	33.5891	32.3894	26.187	20.6497	12.0549	5.60107	3.49927	1.7915	1.02124	1.25244	0.379639	0.743652	0.621094	0
202.5	52.656	32.1536	33.3977	32.116	26.3687	20.718	12.135	5.54639	3.69263	2.0083	1.10718	1.45752	0.619873	0.935059	0.876953	0
203.5	52.072	31.7161	33.2825	31.9753	26.1909	20.5676	12.2385	5.63037	3.89185	1.98291	1.45093	1.24268	0.578857	0.786621	0.828125	0
204.5	51.5466	31.5891	33.0676	31.5066	25.978	20.3196	11.7327	5.37646	3.79028	1.79736	1.24976	1.42432	0.424561	0.745605	0.697266	0
205.5	51.0779	31.179	32.6106	31.1023	25.4272	20.0852	11.637	5.3335	3.63599	1.98291	1.33374	1.23096	0.434326	0.608887	0.503906	0
206.5	50.658	30.7219	32.4817	30.6941	25.4702	20.0774	11.5295	5.34717	3.52075	1.94385	1.01147	1.20947	0.52417	0.743652	0.681641	0
207.5	50.2693	30.3899	32.0247	30.4128	25.1128	19.7571	11.3733	5.20459	3.43091	1.81689	1.03491	1.05908	0.373779	0.437012	0.572266	0
208.5	49.8708	30.3333	32.0676	30.4734	24.9663	19.6575	11.3362	5.21826	3.54028	1.85596	1.11108	1.26611	0.446045	0.321777	0.408203	0
209.5	49.2771	29.7981	31.6555	30.1804	25.0601	19.5286	11.2854	5.16162	3.48755	1.77393	1.00171	1.0708	0.696045	0.655762	0.439453	0
210.5	48.9177	29.7258	31.6223	30.3464	25.0503	19.595	11.4045	5.18506	3.74341	1.95166	1.50952	1.39307	0.696045	0.888184	0.482422	0
211.5	48.5427	29.3118	31.1555	30.0085	24.6323	19.0989	11.2053	5.25537	3.73364	1.94971	1.42944	1.51416	0.733154	1.12842	0.802734	0
212.5	48.0798	28.7161	30.9309	29.5964	24.2202	18.8938	10.6233	4.81982	3.33911	1.59033	1.00171	1.24463	0.444092	0.769043	0.341797	0
213.5	47.8787	28.7043	30.9973	29.4363	24.3726	19.0852	11.0979	5.09131	3.46997	1.83252	1.19507	1.53369	0.74292	0.819824	0.693359	0
214.5	47.1111	28.4817	30.6145	29.1218	24.0542	18.6301	10.8616	5.01904	3.42114	1.86572	1.27515	1.34619	0.694092	0.915527	0.652344	0
215.5	46.6873	28.3821	30.5793	29.0906	23.9487	18.6399	11.0432	5.07764	3.50513	2.01025	1.34351	1.30518	0.463623	0.933105	0.738281	0
216.5	46.4685	28.1926	30.2395	28.6707	23.7808	18.6731	10.9104	4.84521	3.36255	1.73877	1.32397	1.2876	0.674561	0.802246	0.648438	0
217.5	46.0544	27.6985	30.093	28.5359	23.4312	18.2727	10.7073	4.65967	3.24731	1.69775	1.34937	1.02979	0.510498	0.708496	0.509766	0
218.5	45.4177	27.2942	29.5676	27.95	22.8608	17.9563	10.2034	4.43115	3.07739	1.2915	1.10327	0.771973	0.360107	0.536621	0.447266	0
219.5	44.9646	27.2297	29.6028	28.0203	23.2261	18.0129	10.4045	4.54639	2.97778	1.39111	1.09351	1.08447	0.504639	0.38623	0.490234	0
220.5	44.7361	27.0325	29.7415	28.1003	23.4429	18.0559	10.5413	4.75342	3.43481	1.81494	1.20874	1.32471	0.614014	0.82959	0.826172	0
221.5	44.5349	26.8196	29.3918	27.8699	23.4644	18.1282	10.676	4.91943	3.32544	2.21533	1.39233	1.26221	0.893311	1.04248	0.873047	0
222.5	44.3455	26.675	29.1614	27.9597	22.8706	18.1907	10.8127	4.67139	3.24536	2.05127	1.37085	1.57861	0.951904	1.01709	0.927734	0
223.5	43.7361	26.4192	28.5208	27.7195	22.603	17.679	10.594	4.69873	3.09692	1.88525	1.22827	1.31299	0.563232	0.925293	0.806641	0
224.5	43.4822	26.2825	28.4172	27.5867	22.8042	17.6204	10.2346	4.57373	3.15161	1.95947	1.15991	1.49268	0.873779	0.882324	0.785156	0
225.5	43.3962	25.9602	28.2356	27.2742	22.5366	17.5168	10.0667	4.53662	3.10474	1.58252	1.03882	1.50049	0.703857	0.847168	0.746094	0
226.5	42.74	25.4329	27.8254	27.116	22.0542	17.4875	9.99829	4.56982	2.65747	1.33057	1.0564	1.26221	0.539795	0.733887	0.9375	0
227.5	42.8611	25.4465	27.8274	27.2292	22.3608	17.6184	10.4006	4.70654	3.07935	1.63525	1.2478	1.39697	0.694092	1.07959	0.925781	0
228.5	42.2771	25.2883	27.593	26.8386	22.2144	17.3625	9.89282	4.60303	3.00708	1.66064	1.34741	1.45361	0.539795	0.952637	0.779297	0
229.5	42.1892	25.0852	27.4817	26.6296	21.9526	17.2083	9.98267	4.54053	2.85669	1.75049	1.0896	1.34424	0.569092	0.796387	0.992188	0
230.5	41.7791	24.7395	27.22	26.239	22.0151	17.0305	9.84204	4.31982	2.65161	1.4165	0.968506	1.11572	0.358154	0.669434	0.787109	0
231.5	41.5056	24.5676	27.218	26.2195	21.7886	16.97	9.92212	4.44092	2.71411	1.71143	1.00366	1.24268	0.490967	0.804199	0.947266	0
232.5	41.156	24.2961	26.8723	25.9812	21.7026	16.9739	9.63306	4.28662	2.64771	1.61768	0.921631	1.11182	0.647217	0.544434	1.07227	0
233.5	41.0271	24.0657	26.7922	25.9968	21.7065	16.7434	9.72681	4.27881	2.93286	1.81299	1.16772	1.2915	0.635498	0.927246	1.00586	0
234.5	40.7068	23.9739	26.5852	26.1863	21.519	16.9875	9.7561	4.39014	2.92505	1.73291	1.20288	1.48877	0.686279	1.04053	1.07813	0
235.5	40.449	23.8958	26.5461	25.6628	21.4468	16.6555	9.60767	4.44678	2.62817	1.6333	1.27515	1.33252	0.752686	0.813965	1.00195	0
236.5	40.0818	23.5442	26.3489	25.157	20.8237	16.4622	9.42603	4.26709	2.54028	1.49463	1.09155	1.29736	0.385498	0.57959	0.640625	0
237.5	39.74	23.2434	25.9133	25.1707	20.769	16.4739	9.4729	4.23389	2.68872	1.45361	1.04663	1.31299	0.610107	0.753418	0.505859	0
238.5	39.408	23.2981	25.8333	24.825	21.019	16.2805	9.17798	4.04639	3.1145	1.73291	1.08569	1.23877	0.588623	0.726074	0.900391	0
239.5	39.2244	23.2004	25.5598	25.1277	20.7788	16.3	9.47876	3.97217	3.02271	1.84619	1.32593	1.51025	0.606201	0.915527	0.423828	0
240.5	38.8884	23.22	25.7122	24.7332	20.6245	16.3	9.36157	4.0249	2.93872	1.80322	1.08765	1.38135	0.608154	0.899902	0.558594	0
241.5	38.699	22.8469	25.3899	24.5886	20.7495	16.2434	9.17017	4.13037	3.06177	1.86377	1.24194	1.31689	0.682373	0.991699	0.642578	0
242.5	38.3181	22.4426	25.1829	24.3582	20.5151	15.9075	8.87915	4.04248	2.66138	1.55713	0.939209	1.11572	0.637451	0.921387	0.808594	0
243.5	37.9177	22.4114	25.0891	24.3992	20.5757	15.9016	9.20142	3.99756	2.89575	1.61768	1.12866	1.30713	0.744873	0.837402	0.796875	0
244.5	37.9744	22.3352	25.2004	24.3425	20.3765	15.7629	9.14868	4.11475	2.82153	1.90869	1.21069	1.36182	0.770264	0.82373	1.01953	0
245.5	37.7283	22.1536	24.9778	23.8992	20.5347	15.6379	9.16235	4.17334	2.96606	1.77588	1.20093	1.31299	0.959717	0.872559	1.01563	0
246.5	37.781	22.1438	25.0383	24.2117	20.4585	15.9954	9.11548	4.45264	2.9895	1.90674	1.19312	1.58057	1.29175	1.06787	1.20508	0
247.5	37.4705	21.6458	24.3196	23.8914	19.9429	15.5461	8.67407	4.24365	2.8645	1.88916	1.15991	1.38525	0.670654	0.632324	1.13086	0
248.5	37.2068	21.5793	24.4309	23.8328	20.0952	15.6086	8.81079	4.26904	2.85083	1.85596	1.32202	1.60205	0.955811	1.03857	1.1582	0
249.5	36.7908	21.4739	24.4739	23.6199	19.7905	15.2844	8.83032	4.07764	2.87231	1.67627	1.11304	1.35986	1.06714	0.82959	0.921875	0
250.5	36.7244	21.6243	24.2258	23.6882	20.0171	15.4856	8.80493	4.00342	2.96021	1.89502	1.38452	1.76221	1.07886	0.919434	1.26953	0
251.5	36.3181	21.1985	24.0715	23.3601	19.6675	15.3528	8.57446	3.78076	2.7063	1.49268	1.08374	1.46924	0.940186	0.755371	0.671875	0
252.5	36.1287	21.0344	23.8508	23.2332	19.6284	15.1946	8.3772	3.86865	2.66138	1.52979	1.19702	1.48877	0.924561	0.794434	0.880859	0
253.5	36.0388	20.8743	23.9622	23.1902	19.6128	14.9622	8.42407	3.78467	2.82544	1.7876	1.29077	1.37939	1.23511	0.837402	1.2168	0
254.5	35.6208	20.4973	23.5754	23.0007	19.3237	14.8606	8.15259	3.59717	2.50903	1.27197	1.09546	1.33057	0.947998	0.552246	0.910156	0
255.5	35.4373	20.3137	23.2688	22.9207	19.1772	14.718	8.0647	3.47803	2.34888	1.37939	0.976318	1.30127	0.803467	0.577637	0.984375	0
256.5	35.199	20.2024	23.1282	22.4812	18.8726	14.2122	8.05884	3.29443	2.41919	1.01611	0.868896	1.1626	0.469482	0.526855	0.783203	0
257.5	34.865	19.9055	23.0735	22.407	18.8921	14.345	8.05884	3.71045	2.4895	1.31689	0.952881	1.40869	0.477295	0.503418	0.679688	0
258.5	34.488	19.8918	22.8704	22.2839	18.728	14.0383	7.90649	3.28662	2.18677	1.12158	0.872803	0.914551	0.201904	0.380371	0.521484	0
259.5	34.4685	19.7043	22.5325	22.4011	18.8804	14.0481	8.05493	3.46436	2.10864	1.01025	0.92749	1.04346	0.510498	0.310059	0.6875	0
260.5	34.5291	19.7727	22.6829	22.4519	19.0151	14.3411	8.01196	3.57568	2.36841	1.41846	1.02905	1.26416	0.651123	0.688965	0.884766	0
261.5	34.2498	19.47	22.3293	22.2117	18.7827	14.2649	7.94751	3.7124	2.38989	1.38916	1.02319	1.22705	0.485107	0.618652	0.736328	0
262.5	34.0759	19.47	22.5012	22.0007	18.6519	14.1536	7.80688	3.42529	2.44067	1.35986	0.820068	1.4126	0.528076	0.694824	0.871094	0
263.5	34.156	19.3567	22.4622	22.0906	18.894	14.3391	7.8772	3.70459	2.72778	1.54736	1.07983	1.4751	0.793701	1.05029	1.07617	0
264.5	33.7205	19.3215	22.3469	21.9929	18.7632	14.2825	7.73462	3.57373	2.83325	1.58252	0.915771	1.50439	0.778076	0.899902	0.736328	0
265.5	33.449	19.1086	22.0715	21.7605	18.3159	13.968	7.64282	3.42334	2.41919	1.35791	0.900146	1.43799	0.58667	0.755371	0.755859	0
266.5	33.3142	18.7512	21.9055	21.6824	18.3745	13.7747	7.34595	3.46045	2.14185	1.23291	0.781006	1.43018	0.58667	0.681152	0.658203	0
267.5	32.9685	18.6399	21.8528	21.9265	18.1636	13.8	7.82251	3.36084	2.36841	1.49268	0.806396	1.50049	0.658936	0.726074	0.626953	0
268.5	32.7224	18.3508	21.5833	21.4031	17.853	13.7395	7.55884	3.01514	2.28052	1.0415	0.673584	1.05127	0.563232	0.606934	0.632813	0
269.5	32.4177	18.3352	21.9583	21.4519	17.9155	13.5032	7.66626	3.46631	2.00317	1.19189	0.734131	1.14111	0.389404	0.48584	0.472656	0
270.5	31.9314	17.9758	21.136	21.075	17.728	13.1985	7.29126	2.94092	1.81958	0.734863	0.507568	0.86377	0.0515137	0.304199	0.267578	0
271.5	32.1326	17.9602	21.2668	21.198	17.7456	13.2961	7.60571	3.2417	2.03833	1.11182	0.532959	1.19385	0.330811	0.405762	0.449219	0
272.5	32.0251	17.8118	21.2512	20.9656	17.6519	13.3196	7.33032	3.21436	2.34302	0.930176	0.804443	1.20947	0.520264	0.61084	0.5	0
273.5	31.6931	17.6145	20.7473	20.8992	17.4116	13.0852	7.20728	3.12842	1.98364	0.756348	0.591553	1.11963	0.301514	0.526855	0.617188	0
274.5	31.6853	17.7493	20.8899	20.8562	17.6968	13.0833	7.21899	3.10693	2.04419	0.906738	0.68335	1.21338	0.510498	0.544434	0.400391	0
275.5	31.3533	17.7864	20.8137	20.9324	17.4351	12.8528	7.04907	3.03076	1.87036	0.861816	0.757568	1.16455	0.449951	0.571777	0.521484	0
276.5	31.4353	17.6145	20.8762	20.9539	17.8862	13.0266	7.53345	3.48779	2.22192	1.15869	1.16187	1.55908	0.77417	0.825684	0.892578	0
277.5	30.8318	16.8977	20.304	20.2957	17.2124	12.5872	6.70923	2.85889	1.84302	0.658691	0.609131	1.02393	0.39917	0.44873	0.177734	0
278.5	30.8826	17.1731	20.2356	20.8074	17.1206	12.9485	7.05884	3.18896	2.04028	1.05518	0.704834	1.19775	0.467529	0.513184	0.591797	0
279.5	30.3005	17.1536	20.0344	20.3718	17.146	12.6184	6.84399	2.82959	1.85669	0.904785	0.712646	1.17822	0.360107	0.634277	0.71875	0
280.5	30.2908	17.1555	20.177	20.5027	17.1753	12.7727	7.22095	3.00732	2.17505	1.04932	0.825928	1.35205	0.678467	0.741699	0.900391	0
281.5	30.531	17.2532	20.2239	20.5281	17.4956	13.1184	7.2522	3.28076	2.20044	1.11963	0.984131	1.75635	0.893311	1.07959	0.84375	0
282.5	29.8708	16.925	19.9387	20.1179	16.9429	12.6653	7.02368	2.97803	1.97192	0.715332	0.691162	1.2915	0.584717	0.700684	0.636719	0
283.5	29.9822	16.9446	19.9036	20.1023	16.8901	12.6887	7.17407	2.87646	1.82739	0.816895	0.773193	1.45947	0.518311	0.659668	0.611328	0
284.5	29.5759	16.4602	19.6614	20.0144	16.6772	12.4016	6.79126	2.59326	1.74731	0.760254	0.661865	1.30713	0.21167	0.47998	0.283203	0
285.5	29.7791	16.4797	19.8118	20.3484	16.9175	12.3879	7.06274	2.72412	2.052	0.783691	0.923584	1.50439	0.172607	0.274902	0.4375	0
286.5	29.4685	16.2336	19.7317	19.9714	16.6987	12.4329	6.92407	2.42725	1.81567	0.799316	0.722412	1.33252	0.33667	0.460449	0.207031	0
287.5	29.4958	16.2668	19.675	19.9246	16.6694	12.636	7.0022	2.67529	2.21021	0.95752	0.952881	1.44189	0.641357	0.606934	0.332031	0
288.5	29.7595	16.468	19.802	20.1648	16.8667	12.9133	7.37915	2.99756	2.43872	1.33643	1.21069	1.76221	0.920654	0.751465	0.671875	0
289.5	29.4099	16.3567	19.5989	19.9714	16.6968	12.6399	6.99634	2.74951	2.38403	1.02979	1.17749	1.63721	0.850342	0.591309	0.640625	0
290.5	29.0154	16.093	19.1575	19.6277	16.5737	12.3899	6.56079	2.65771	2.25317	1.08838	0.941162	1.46924	0.715576	0.325684	0.396484	0
291.5	28.9587	15.7043	19.009	19.5554	16.3472	12.4055	6.78931	2.82178	2.21606	0.939941	0.857178	1.36768	0.442139	0.48584	0.410156	0
292.5	28.9275	15.6946	19.0012	19.2664	16.0835	12.0579	6.58423	2.52295	2.03052	0.590332	0.630615	1.24658	0.533936	0.39209	0.365234	0
293.5	28.8689	15.7649	19.1262	19.6042	16.1343	12.1965	6.62134	2.72998	2.15942	1.02588	1.00952	1.59814	0.660889	0.556152	0.332031	0
294.5	28.5154	15.3665	18.925	19.4753	16.1226	11.9915	6.58618	2.50146	2.02856	1.01611	0.866943	1.37354	0.602295	0.509277	0.482422	0
295.5	28.6501	15.2961	18.804	19.4402	16.0229	11.9192	6.77563	2.79053	2.15552	1.02979	1.04077	1.57861	1.03784	0.554199	0.722656	0
296.5	28.1091	15.1067	18.7356	18.9968	15.8882	11.886	6.61157	2.396	2.1731	0.910645	0.77124	1.26807	0.889404	0.26123	0.564453	0
297.5	28.0466	15.0852	18.5383	19.1375	15.7417	11.8899	6.6897	2.56006	2.23755	0.977051	1.00366	1.2251	0.828857	0.54834	0.388672	0
298.5	28.0701	15.0325	18.4094	18.8601	15.8042	11.6926	6.57251	2.646	2.35669	1.01416	0.810303	1.21533	0.791748	0.435059	0.441406	0
299.5	28.1228	15.0715	18.5637	18.8542	16.0171	12.0461	6.60962	2.82764	2.46997	1.22314	0.931396	1.33252	0.813232	0.872559	0.779297	0
300.5	27.8728	14.9133	18.4504	18.4382	15.5015	11.8079	6.51001	2.52295	2.46802	0.887207	0.722412	1.06299	0.840576	0.628418	0.501953	0
301.5	27.8142	14.8293	18.5774	18.5535	15.6714	11.9446	6.46704	2.7085	2.427	1.24854	0.767334	1.3501	0.748779	0.864746	0.582031	0
302.5	27.9783	14.7278	18.2415	18.5105	15.769	11.6125	6.51196	2.75732	2.38989	1.30518	0.755615	1.38135	0.822998	0.788574	0.605469	0
303.5	27.8123	14.8606	18.5012	18.614	15.6245	11.9856	6.58813	2.8667	2.41724	1.59424	1.14819	1.4458	0.883545	0.819824	0.65625	0
304.5	27.7654	14.5852	18.5481	18.5027	15.9019	11.7415	6.55298	2.85889	2.28442	1.55322	0.876709	1.44971	1.02612	0.753418	0.453125	0
305.5	27.6228	14.5813	18.3762	18.2292	15.7261	11.634	6.46704	2.84521	2.38013	1.49268	0.5271	1.354	1.00464	0.825684	0.640625	0
306.5	27.3728	14.2297	18.1223	18.0964	15.2612	11.5383	6.30103	2.60693	1.97192	1.0376	0.257568	1.21533	0.949951	0.806152	0.566406	0
307.5	27.4333	14.2141	17.9602	18.1355	15.4937	11.5891	6.32446	2.61084	2.22192	1.14697	0.493896	1.1665	0.821045	0.677246	0.480469	0
308.5	27.1013	14.0793	17.9309	17.8464	15.2788	11.3254	6.24438	2.54443	1.9231	1.09033	0.540771	1.05713	0.856201	0.558105	0.498047	0
309.5	26.9177	13.7747	17.8743	18.0417	15.1851	11.2747	6.35376	2.56982	1.93091	0.98877	0.55249	1.05322	0.791748	0.950684	0.603516	0
310.5	26.7693	13.925	17.9387	17.741	15.4272	11.6594	6.29321	2.74756	2.01489	1.05713	0.747803	1.30908	0.877686	0.890137	0.59375	0
311.5	26.4353	13.6262	17.6692	17.5046	15.0835	11.3352	6.09399	2.41162	1.87622	0.838379	0.542725	0.830566	0.535889	0.487793	0.53125	0
312.5	26.4119	13.5637	17.5852	17.8152	15.0933	11.0911	6.12524	2.32178	1.90552	0.768066	0.659912	1.05518	0.572998	0.567871	0.585938	0
313.5	26.533	13.3743	17.2805	17.7625	14.9468	11.2141	5.79321	2.67334	1.81958	0.910645	0.657959	0.965332	0.574951	0.601074	0.417969	0
314.5	26.1052	13.3333	17.3372	17.7527	15.0015	11.2083	5.76392	2.57373	1.85669	0.95166	0.37085	1.26611	0.860107	0.669434	0.496094	0
315.5	26.1013	13.4641	17.4739	17.7371	15.0464	10.8918	5.75415	2.44678	2.00903	0.977051	0.607178	1.19775	0.770264	0.85498	0.689453	0
316.5	26.1716	13.2512	17.3508	17.7546	14.9136	11.1418	5.90649	2.28857	1.89185	0.904785	0.790771	1.23291	0.594482	0.76123	0.59375	0
317.5	26.1423	13.3372	17.1399	17.6472	14.9585	11.1477	5.77954	2.44482	1.94849	0.836426	0.687256	1.18799	0.690186	0.847168	0.525391	0
318.5	25.9255	13.1711	17.3625	17.7039	14.8472	11.1594	5.93384	2.84131	1.79419	1.11768	0.80835	1.2583	0.822998	0.733887	0.433594	0
319.5	25.822	13.1946	17.179	17.2898	14.5698	10.9446	5.51392	2.57178	1.84888	0.95752	0.675537	1.25439	0.535889	0.630371	0.384766	0
320.5	25.99	13.5149	17.343	17.6589	14.8296	11.2239	5.95532	2.69482	2.14185	1.31494	0.775146	1.54736	0.781982	0.79834	0.619141	0
321.5	25.8533	13.2688	17.2297	17.5828	14.7749	11.1086	5.72095	2.62061	2.19849	1.27002	1.18335	1.40674	0.832764	0.491699	0.445313	0
322.5	25.9822	13.177	17.1575	17.7468	14.7983	11.1223	5.8772	2.61865	2.427	1.22119	1.15991	1.59814	0.934326	0.772949	0.597656	0
323.5	25.3767	12.8118	16.9524	17.3816	14.4897	10.7102	5.53345	2.4292	1.93872	1.02783	0.773193	1.33643	0.627686	0.743652	0.263672	0
324.5	25.7107	12.929	16.9973	17.7546	14.7827	11.22	5.66235	2.63037	2.1731	1.06104	1.11304	1.54346	0.860107	0.833496	0.423828	0
325.5	25.2634	12.7981	16.6907	17.446	14.5718	10.7297	5.49829	2.2749	1.77856	1.01611	0.7771	1.35205	0.80542	0.716309	0.550781	0
326.5	25.1384	12.7024	16.7063	17.3054	14.4507	10.7649	5.58813	2.26318	1.85864	1.09033	0.689209	1.33447	0.692139	0.765137	0.632813	0
327.5	24.9939	12.6985	16.4543	17.3386	14.3726	10.8743	5.60962	2.57373	1.92114	0.912598	0.462646	1.41064	0.785889	0.972168	0.554688	0
328.5	24.9998	12.761	16.4446	17.239	14.3608	10.7864	5.40259	2.42725	1.72778	1.09424	0.5271	1.31885	0.582764	0.778809	0.652344	0
329.5	24.5857	12.55	16.3313	16.7566	14.0835	10.636	5.2522	2.08936	1.63208	0.836426	0.566162	1.23682	0.535889	0.501465	0.349609	0
330.5	24.6697	12.2434	16.1653	16.821	14.1479	10.5852	5.21704	2.07178	1.74341	0.711426	0.286865	1.15674	0.594482	0.519043	0.320313	0
331.5	24.4548	12.2063	16.1653	16.8425	13.894	10.3918	5.34399	2.05811	1.61841	0.773926	0.300537	1.24658	0.610107	0.47998	0.605469	0
332.5	24.4392	12.3567	16.4583	17.0066	14.0972	10.5911	5.49243	2.06982	1.79224	0.939941	0.575928	1.41455	0.828857	0.720215	0.574219	0
333.5	24.656	12.2961	16.3215	16.9968	14.0972	10.595	5.48462	2.09131	1.85083	0.658691	0.884521	1.29736	0.963623	0.560059	0.560547	0
334.5	24.4626	12.1575	16.1555	16.7703	13.8921	10.3684	5.32642	2.00537	1.70825	0.412598	0.37085	0.891113	0.905029	0.520996	0.556641	0
335.5	24.4001	12.4661	16.2356	16.9031	13.9839	10.6165	5.41431	2.47021	1.88013	0.80127	0.716553	1.3208	0.74292	0.63623	0.761719	0
336.5	24.1443	12.3997	15.8137	16.9773	13.8433	10.5442	5.36743	2.33154	1.82935	0.758301	0.878662	1.10205	0.754639	0.671387	0.654297	0
337.5	24.2947	12.2883	16.2532	16.9734	13.9995	10.4094	5.40063	2.41943	2.08911	0.742676	0.726318	1.32861	1.0105	0.776855	0.931641	0
338.5	23.9587	12.2883	15.9563	16.8777	13.9097	10.3489	5.32251	1.896	2.0813	0.61377	0.577881	1.43018	0.903076	0.76123	0.828125	0
339.5	24.1169	12.0989	15.8098	16.6707	13.8628	10.2024	5.31274	2.10107	2.03247	0.70752	0.837646	1.35596	1.04175	0.716309	0.677734	0
340.5	23.8494	11.8118	15.5208	16.5691	13.8081	10.175	5.07837	2.09326	1.93481	0.523926	0.607178	1.19775	0.864014	0.503418	0.591797	0
341.5	24.1521	12.3782	15.9758	16.6648	13.9741	10.5989	5.38696	2.24951	2.13013	1.01611	0.98999	1.56885	1.25659	1.02881	0.716797	0
342.5	23.9373	12.5032	16.2825	16.741	14.1694	10.8176	5.74634	2.396	2.41919	1.17822	1.21069	1.70752	1.11011	1.22217	0.949219	0
343.5	24.1033	12.3059	15.8665	16.8875	14.0249	10.5403	5.38892	2.18311	2.05396	1.21729	0.962646	1.72314	1.11206	0.925293	0.625	0
344.5	23.9119	12.4211	16.0208	16.8484	14.3589	10.6047	5.61938	2.46826	2.30981	1.28369	1.2439	1.63135	1.25464	1.21826	0.677734	0
345.5	23.6306	12.1399	15.6008	16.8464	14.0913	10.4993	5.51587	2.25732	2.08521	1.00049	1.06616	1.17627	1.11401	0.915527	0.597656	0
346.5	23.5017	11.8274	15.5676	16.7449	13.9233	10.0579	5.51782	2.17139	1.82935	0.754395	1.01929	1.17822	1.073	0.933105	0.34375	0
347.5	23.2361	11.7122	15.6575	16.5144	14.0327	10.2219	5.38696	2.146	1.95825	0.73291	0.738037	1.34229	1.16479	0.675293	0.548828	0
348.5	23.1951	11.9543	15.679	16.8035	13.7085	10.218	5.23267	2.23193	1.84497	0.865723	0.974365	1.58838	1.23315	0.864746	0.558594	0
349.5	23.4373	11.7317	15.6399	16.6218	13.8022	10.2786	5.14087	2.17139	1.72583	0.719238	0.712646	1.60986	0.959717	0.788574	0.445313	0
350.5	23.2439	11.7083	15.5442	16.4929	13.6851	10.1418	5.15259	2.23193	1.86841	0.689941	0.667725	1.28955	0.903076	0.944824	0.587891	0
351.5	23.1013	11.9075	15.4739	16.241	13.8374	10.0559	5.27173	2.07568	1.6106	0.63916	0.630615	1.31885	0.864014	0.827637	0.632813	0
352.5	23.1443	12.0071	15.4504	16.3347	13.769	9.98169	5.41235	2.14209	1.57349	0.785645	0.728271	1.36963	0.799561	0.739746	0.572266	0
353.5	23.0486	11.3665	15.6106	16.2878	13.7886	10.0286	5.2229	1.98779	1.86646	0.73291	1.02905	1.48291	0.924561	0.897949	0.662109	0
354.5	23.0818	11.5071	15.4133	16.3601	13.9155	10.2805	5.23853	1.96631	1.95825	0.783691	1.00952	1.32275	0.916748	1.01123	0.65625	0
355.5	22.8025	11.1887	15.0657	16.0574	13.3276	10.0735	5.15063	1.97021	1.79224	0.723145	0.695068	1.34619	0.739014	0.450684	0.462891	0
356.5	22.9021	11.759	15.3528	16.4011	13.605	10.3118	5.39673	2.12451	1.97388	1.06494	0.956787	1.604	0.947998	0.833496	0.740234	0
357.5	22.9666	11.6965	15.3137	16.5652	13.5815	10.3977	5.14868	2.3335	2.19263	0.932129	0.888428	1.40479	1.05347	0.88623	0.886719	0
358.5	22.4451	11.1907	14.6692	16.0925	12.6479	9.69067	4.94946	2.08545	1.53247	0.422363	0.540771	1.08643	0.58667	0.589355	0.558594	0
359.5	22.4177	11.1711	14.6614	15.7742	12.8784	9.51685	5.04517	1.83154	1.48169	0.475098	0.77124	1.08252	0.600342	0.630371	0.533203	0
360.5	22.3337	11.2317	15.0129	16.0027	13.0034	9.5813	5.01001	1.82178	1.34106	0.723145	0.712646	1.10596	0.533936	0.681152	0.660156	0
361.5	22.2888	11.4094	14.9973	16.2312	13.0327	9.85474	5.25415	2.10107	1.43481	0.803223	0.564209	0.971191	0.832764	0.870605	0.613281	0
362.5	22.3748	11.2356	14.8938	15.8484	13.2183	9.81958	4.70532	1.94678	1.38403	0.51416	0.728271	1.15869	0.600342	0.712402	0.578125	0
363.5	22.3201	10.9407	14.7297	15.8542	12.9722	9.82349	4.59204	1.646	1.07153	0.439941	0.542725	0.865723	0.692139	0.626465	0.347656	0
364.5	22.2517	11.2961	15.1008	16.0984	13.187	9.99146	5.11353	2.09717	1.63989	0.830566	0.640381	1.28564	1.03979	0.964355	0.599609	0
365.5	22.281	11.1829	14.8704	16.0261	13.0737	9.75122	4.77368	1.84912	1.51294	0.584473	0.640381	1.0708	0.871826	0.69873	0.378906	0
366.5	22.3376	11.4211	14.7922	15.9128	13.2104	10.0637	5.05688	2.0874	1.53052	0.793457	0.818115	1.29541	0.895264	0.903809	0.517578	0
367.5	22.1755	11.2317	14.7649	15.5632	13.0229	9.46802	5.07251	2.04053	1.61646	0.580566	0.607178	1.09424	0.865967	0.718262	0.337891	0
368.5	22.1013	11.0657	14.5852	15.5691	12.7651	9.47192	5.04517	1.77686	1.52271	0.387207	0.513428	1.07275	0.619873	0.569824	0.539063	0
369.5	21.947	10.927	14.6243	15.741	12.8003	9.35864	5.13306	1.77881	1.50317	0.547363	0.673584	1.28369	0.776123	0.634277	0.582031	0
370.5	22.0115	10.8079	14.4895	15.7253	12.7222	9.38599	4.92407	1.97217	1.46216	0.311035	0.288818	1.23682	0.614014	0.733887	0.521484	0
371.5	22.0701	10.9622	14.5833	15.8171	12.8218	9.61646	5.31665	2.15771	1.6145	0.561035	0.593506	1.4126	0.811279	0.851074	0.455078	0
372.5	21.9431	11.1536	14.6379	15.7781	12.8472	9.70825	4.94165	2.20264	1.40356	0.650879	0.640381	1.31885	0.608154	0.880371	0.710938	0
373.5	22.0115	11.3508	14.7864	15.8777	13.0327	9.74927	5.40259	2.25146	1.86646	0.746582	0.982178	1.3501	0.869873	1.14404	0.816406	0
374.5	21.8259	10.845	14.2942	15.657	12.8394	9.50122	4.79321	1.99951	1.42505	0.527832	0.718506	1.09033	0.756592	0.837402	0.511719	0
375.5	21.7791	10.7024	14.345	15.4382	12.5269	9.41138	4.74634	1.8374	1.53247	0.61377	0.634521	1.37744	0.873779	0.741699	0.517578	0
376.5	21.3142	10.509	14.1458	15.4109	12.394	9.47388	4.54126	1.80225	1.43286	0.492676	0.472412	0.916504	0.821045	0.552246	0.400391	0
377.5	21.6169	10.7551	14.179	15.3035	12.4702	9.22192	4.98462	1.89014	1.40942	0.471191	0.710693	1.12744	0.897217	0.550293	0.109375	0
378.5	21.2908	10.7688	13.8313	15.2722	12.4175	9.05396	4.60767	1.72607	1.38208	0.553223	0.380615	1.02197	0.508545	0.388184	0.0683594	0
379.5	21.3181	10.2415	14.0715	15.2507	12.5581	9.28638	4.58032	1.78271	1.50317	0.523926	0.68335	1.03174	0.658936	0.567871	0.224609	0
380.5	21.324	10.3567	13.8684	15.3113	12.4331	9.3313	4.7522	1.54639	1.63208	0.539551	0.654053	1.11963		0.624512	0.425781	0
381.5	21.408	10.6301	14.3372	15.6453	12.7144	9.59106	5.01001	1.85303	1.85474	0.877441	0.782959	1.33447		0.931152	0.816406	0
Sensogram (right panel): CD1d-α-GalCer																						Equilibrium curve (left panel)
Time
0.5	0.0925293	0.451416	0.255127	0.289917	0.325806	0.328125	0.268188	0.169434	0.268677	0.0141602	0.0065918	-0.110107	0.0223389	0.236328	-0.125122	-0.00671387						Concentration [μM]	Response Units (RU)
1.5	0.0827637	0.435791	0.339111	0.35437	0.495728	0.349609	0.371704	0.140137	0.116333	0.273926	0.246826	0.270752	0.0848389	0.0429688	-0.138794	0.180786						300	1010	969
2.5	0.455811	0.724854	0.557861	0.489136	0.735962	0.353516	0.483032	0.560059	0.421021	0.36377	0.463623	0.175049	0.110229	0.167969	0.0565186	0.210083						150	858	834
3.5	-0.098877	0.302979	-0.0671387	-0.167114	0.360962	-0.197266	0.277954	-0.215332	-0.194214	-0.128418	-0.149658	-0.338623	-0.0909424	-0.275391	-0.0411377	0.0167236						75	657	640
4.5	0.145264	0.189697	0.259033	-0.186646	0.464478	0.195313	0.154907	-0.059082	0.0655518	-0.0463867	0.0612793	-0.168701	0.133667	0.0507813	0.103394	-0.153198						37.5	471	459
5.5	-0.157471	0.412354	-0.0144043	-0.0186768	0.212524	0.134766	0.178345	0.132324	-0.0731201	0.293457	0.0964355	-0.088623	-0.0245361	-0.136719	-0.216919	0.167114						18.75	308	304
6.5	0.580811	0.601807	0.221924	-0.108521	0.235962	0.371094	0.260376	0.407715	0.104614	-0.050293	0.106201	-0.123779	0.239136	0.00195313	-0.459106	-0.0789795						9.37	185	183
7.5	3.41089	2.9104	2.78833	2.37585	2.96252	2.66406	1.98499	2.7124	2.82336	1.979	2.74683	2.05591	2.68445	2.54102	2.06433	1.72766						4.68	103	99.8
8.5	10.7253	11.5256	11.554	10.9618	14.7223	12.0742	11.1783	6.69482	11.1964	11.481	12.5203	12.345	9.56921	12.5254	12.3397	11.9445						2.34	53.2	52.2
9.5	-12.8215	-11.1853	-10.9578	-11.505	-11.3168	-10.6914	-10.1342	-6.03174	-11.536	-9.37061	-10.554	-13.7488	-12.3605	-12.3379	-12.0177	-11.5223						1.17	28.9	26.1
10.5	1.08472	1.08618	1.30786	0.952026	1.43127	1.54688	-4.32751	1.79443	1.16125	-1.04053	1.50269	-1.11011	0.883667	0.753906	-0.302856	-1.11414						0.58	15.7	14.8
11.5	1.49878	1.01782	0.995361	0.846558	1.57776	1.36328	1.22522	0.874512	1.24329	1.44971	1.01636	0.928955	1.13367	0.957031	1.25964	1.47961						0.29	7.72	7.97
12.5	0.647217	0.761963	0.532471	0.248901	0.898071	0.796875	0.848267	0.587402	0.575317	1.00439	0.590576	0.518799	0.754761	0.519531	0.566284	0.784302						0.14	4.15	3.97
13.5	0.699951	0.795166	0.305908	0.422729	0.692993	0.556641	0.277954	0.581543	0.350708	0.477051	0.36792	0.384033	0.612183	0.300781	0.292847	0.473755						0.07	1.34	1.46
14.5	0.559326	0.513916	0.153564	0.395386	0.767212	0.515625	0.277954	0.36084	0.383911	0.42041	0.197998	0.22583	0.118042	0.136719	0.158081	0.475708						0.03	0.94	0.313
15.5	0.432373	0.531494	0.0383301	0.51062	0.650024	0.185547	0.348267	0.220215	0.233521	0.242676	0.391357	0.128174	0.127808	0.369141	0.113159	0.432739						0.01	0.0209	0.233
16.5	0.522217	0.580322	0.0969238	0.164917	0.370728	0.210938	0.367798	0.341309	0.0714111	0.146973	0.414795	0.112549	0.116089	0.308594	0.208862	0.274536						0	0.00469	0.131
17.5	0.287842	0.289307	0.178955	0.227417	0.204712	0.308594	0.201782	0.179199	0.104614	0.0649414	0.0808105	0.0266113	0.381714	0.210938	0.00769043	0.172974
18.5	0.278076	0.16626	0.0305176	0.00476074	-0.0980225	0.220703	0.119751	0.210449	0.0460205	0.0493164	0.246826	-0.153076	0.301636	-0.0253906	0.0721436	0.282349
19.5	0.422607	0.131104	0.0793457	0.155151	0.050415	0.132813	0.121704	0.145996	0.022583	0.236816	0.129639	-0.0300293	0.305542	0.171875	-0.132935	0.0479736
20.5	0.125732	0.0861816	0.0930176	0.0985107	-0.0355225	0.0351563	0.108032	0.188965	0.0948486	0.00634766	-0.0734863	0.178955	0.205933	-0.0605469	-0.0997314	0.151489
21.5	0.155029	-0.0388184	-0.0515137	0.10437	0.150024	0.0820313	-0.11853	0.0229492	0.0284424	0.0961914	0.010498	0.177002	0.116089	0.160156	0.0272217	0.0909424
22.5	0.0788574	0.0549316	0.155518	0.174683	-0.0667725	0.144531	0.0142822	0.16748	-0.0301514	-0.14209	-0.141846	0.218018	0.0770264	0.0917969	-0.0333252	0.104614
23.5	0.0612793	0.0529785	-0.0241699	-0.0831299	0.0289307	-0.0488281	-0.313843	-0.152832	-0.0340576	-0.00341797	0.0163574	0.036377	0.123901	0.0332031	0.0155029	0.0792236
24.5	0.0866699	-0.0153809	-0.0124512	0.0418701	0.0133057	0.0449219	-0.120483	0.00341797	0.038208	0.00634766	0.0339355	0.108643	-0.022583	-0.0195313	-0.0626221	-0.0731201
25.5	0.0769043	-0.0212402	-0.0397949	-0.0343018	0.0836182	-0.138672	-0.0306396	0.019043	0.0792236	-0.0268555	0.0534668	-0.00854492	0.024292	0.0742188	0.0975342	0.0499268
26.5	-0.233643	-0.24585	0.114502	-0.217896	0.0484619	-0.0585938	-0.0755615	-0.00244141	-0.00476074	0.00830078	-0.0969238	-0.151123	-0.112427	-0.0839844	0.0408936	-0.147339
27.5	-0.292236	-0.357178	-0.18042	-0.0323486	0.194946	-0.0878906	0.0396729	-0.230957	-0.0203857	0.012207	-0.208252	-0.0339355	-0.172974	-0.0351563	-0.123169	-0.0262451
28.5	-0.219971	0.013916	-0.131592	0.0164795	0.0465088	-0.101563	0.0709229	-0.141113	-0.133667	-0.120605	-0.135986	0.0168457	-0.212036	-0.117188	0.0447998	-0.295776
29.5	-0.210205	-0.130615	0.00708008	-0.135864	-0.203491	-0.0253906	0.113892	-0.11377	-0.0223389	-0.0581055	0.170654	-0.0202637	-0.354614	-0.046875	-0.0762939	-0.287964
30.5	-0.280518	0.0979004	-0.0847168	0.00671387	-0.0452881	-0.0175781	-0.036499	-0.0571289	-0.0125732	-0.0893555	-0.0793457	-0.0925293	-0.161255	-0.117188	0.0584717	-0.168823
31.5	-0.204346	-0.113037	-0.0983887	-0.0675049	-0.0550537	-0.181641	-0.020874	-0.0825195	-0.0281982	-0.0170898	-0.106689	-0.104248	-0.256958	-0.0898438	-0.0782471	-0.0164795
32.5	-0.13208	0.029541	-0.0358887	-0.258911	-0.316772	-0.308594	-0.0736084	-0.156738	-0.127808	-0.0229492	0.100342	-0.168701	-0.243286	-0.146484	0.242065	0.0362549
33.5	-0.380127	0.0197754	-0.0534668	-0.172974	-0.207397	-0.230469	-0.0443115	-0.0200195	-0.19812	-0.034668	-0.0246582	-0.0964355	-0.204224	-0.0214844	-0.17981	-0.116089
34.5	-0.343018	-0.079834	0.0656738	-0.100708	-0.0335693	-0.0957031	-0.0618896	-0.154785	-0.024292	0.23291	0.233154	0.0461426	-0.0753174	-0.00195313	-0.0938721	0.0616455
35.5	-0.268799	0.0666504	0.255127	-0.0889893	0.03479	-0.183594	0.0455322	-0.174316	0.135864	0.11377	0.27417	0.137939	-0.0733643	-0.0527344	-0.1427	-0.0360107
36.5	-0.317627	0.232666	0.0871582	0.0496826	-0.103882	-0.103516	-0.0111084	-0.187988	0.266724	0.217285	0.0202637	0.137939	-0.268677	0.015625	0.0369873	-0.0262451
37.5	-0.260986	0.31665	-0.201904	0.0633545	0.0699463	-0.0292969	0.0670166	0.00927734	0.321411	0.29541	-0.145752	0.0559082	-0.204224	0.0449219	-0.0469971	-0.137573
38.5	-0.296143	0.0627441	0.237549	0.0281982	0.142212	-0.271484	0.141235	-0.0922852	0.0108643	0.252441	0.0222168	0.126221	-0.180786	-0.0859375	0.0740967	0.0909424
39.5	-0.284424	-0.0427246	0.149658	-0.0616455	0.0601807	-0.117188	-0.0697021	-0.0571289	-0.0164795	0.203613	-0.0930176	0.153564	-0.338989	-0.183594	-0.175903	-0.209839
40.5	-0.235596	0.148682	0.274658	-0.309692	-0.248413	-0.1875	-0.177124	-0.150879	-0.0653076	0.117676	-0.0852051	0.0168457	-0.366333	-0.0898438	-0.0157471	-0.246948
41.5	-0.235596	0.287354	-0.0163574	-0.309692	-0.09021	-0.0742188	-0.214233	-0.17627	0.128052	-0.0424805	-0.0871582	-0.0847168	-0.48938	-0.210938	-0.0723877	-0.0946045
42.5	-0.376221	0.127197	0.19458	-0.430786	0.0601807	-0.191406	-0.0697021	-0.199707	-0.112183	0.197754	0.121826	-0.00268555	-0.538208	-0.181641	0.0682373	-0.172729
43.5	-0.122314	0.369385	0.391846	-0.262817	-0.012085	0.222656	-0.0384521	-0.0239258	0.0987549	0.398926	0.387451	-0.104248	-0.00891113	-0.140625	0.214722	-0.00476074
44.5	-0.122314	0.349854	0.403564	0.0848389	0.107056	0.517578	-0.0716553	0.11084	0.243286	0.219238	0.49292	0.327393	-0.038208	-0.0761719	0.279175	0.0421143
45.5	-0.135986	0.267822	0.19458	0.0594482	0.0894775	0.199219	0.115845	-0.100098	-0.0321045	0.281738	0.317139	0.440674	-0.172974	0.191406	-0.154419	0.184692
46.5	-0.192627	0.35376	0.352783	0.13562	0.0562744	0.349609	-0.179077	0.0756836	0.167114	0.305176	0.362061	0.335205	-0.0635986	-0.119141	0.156128	0.022583
47.5	-0.247314	0.224854	0.286377	0.0848389	0.103149	0.396484	0.088501	0.149902	0.299927	0.400879	0.377686	0.286377	0.262573	0.0117188	0.236206	0.085083
48.5	-0.278564	0.195557	0.204346	0.192261	0.187134	0.337891	0.229126	0.0385742	0.438599	0.465332	0.563232	0.358643	0.0496826	-0.134766	0.208862	0.120239
49.5	0.112061	0.205322	2.55981	0.346558	0.663696	0.152344	0.0435791	0.347168	0.172974	0.203613	0.567139	0.401611	-0.0167236	0.00976563	0.343628	0.151489
50.5	501.903	257.678	224.595	86.4755	55.4391	4.27734	0.0631104	6.18701	0.360474	0.746582	0.678467	0.239502	0.0281982	0.0195313	0.431519	0.120239
51.5	1743.16	936.264	664.74	349.038	194.418	57.8438	8.82092	25.2144	4.72961	4.98486	2.74878	0.126221	1.08484	-0.171875	0.859253	0.190552
52.5	2509.98	1362.43	914.851	530.483	294.853	133.275	46.1979	43.6245	14.2804	12.1001	6.60425	0.784424	3.71375	0.509766	2.75378	1.05774
53.5	2669.24	1502.43	1000.58	602.038	342.232	178.639	82.3483	56.4136	22.2511	19.0278	10.9187	3.35278	8.23523	2.7207	6.75574	3.7843
54.5	2586.16	1505.93	1014.47	624.776	362.884	201.307	104.581	64.8022	29.3917	24.7739	14.8718	8.40747	12.702	6.64453	10.8983	7.5636
55.5	2418.43	1442.14	992.656	621.616	368.47	212.205	117.085	68.8472	36.0245	28.3579	17.4871	14.9368	14.868	11.4199	13.4803	10.6749
56.5	2259.51	1375.3	957.831	609.495	366.103	215.561	123.368	69.3101	40.4152	28.9575	18.2097	19.9465	15.3446	14.377	13.6483	11.9406
57.5	2064.98	1285.78	913.974	586.157	356.548	213.238	124.264	67.3198	41.3644	27.6997	17.1824	22.136	13.3016	15.0859	12.2421	11.3156
58.5	1886.73	1196.24	862.515	563.526	346.961	207.813	121.417	64.394	38.9503	25.3052	15.3875	21.1965	10.8973	13.5098	9.8905	9.58704
59.5	1725.05	1123.05	826.796	543.177	336.24	202.424	117.465	61.4897	35.0753	23.1528	13.3562	18.177	8.51062	10.709	7.72644	7.4386
60.5	1575.36	1061.35	790.47	525.88	327.713	197.09	113.182	58.9331	32.132	21.3423	11.9988	14.8704	6.5282	8.23633	5.67566	5.65735
61.5	1482.53	1016.85	763.437	513.452	321.662	192.973	109.69	57.2007	30.548	20.0474	10.7195	11.8254	5.27429	6.35938	4.23035	4.01282
62.5	1381.59	992.754	739.486	502.182	315.154	189.973	107.098	55.355	29.6007	19.0259	10.0906	9.46997	4.34265	4.6582	3.20496	3.10657
63.5	1300.53	969.768	718.993	491.44	310.304	186.59	104.766	54.019	29.0499	18.4653	9.57495	7.88208	3.4032	3.49219	2.71667	2.51672
64.5	1243.48	956.801	705.859	485.022	306.668	184.467	103.003	53.1831	28.9034	17.8755	9.34839	6.80981	2.83484	2.93164	2.02332	1.8761
65.5	1190.39	941.737	693.122	478.481	303.556	182.447	101.897	52.2202	28.9054	17.4419	8.83472	5.87817	2.63562	2.4375	1.63269	1.48352
66.5	1157.97	934.453	683.402	474.261	301.578	180.924	101.069	51.8452	28.7257	17.186	8.36011	5.16138	2.36609	1.84375	1.39636	0.938599
67.5	1124.25	928.006	676.396	470.575	299.511	180.172	100.352	51.5933	28.8683	17.1353	8.53394	4.36841	2.12781	1.33594	0.792847	0.528442
68.5	1097.91	919.051	668.782	467.036	298.187	179.07	99.5104	51.1206	28.7765	16.938	8.19019	4.03052	2.0614	1.14063	0.7948	0.378052
69.5	1079.05	909.194	664.642	465.302	296.845	178.539	99.2272	50.8999	28.7238	16.5981	8.18237	3.80786	1.88562	1.125	0.687378	0.438599
70.5	1059.83	901.655	660.558	463.122	295.859	178.096	98.8873	50.855	28.6222	16.3579	8.05737	2.76099	1.5907	0.941406	0.203003	0.0557861
71.5	1048.42	895.698	657.853	461.893	295.439	177.477	98.4791	50.7241	28.8683	16.2739	7.99878	1.90747	1.46375	0.767578	0.267456	-0.244995
72.5	1038.16	889.408	655.273	460.985	294.945	177.193	98.5377	50.4878	28.9347	16.2329	7.93823	0.954346	1.41296	0.648438	0.206909	-0.442261
73.5	1029.08	882.162	653.656	460.253	294.632	176.957	98.1803	50.5913	28.7921	16.1704	7.6687	0.0793457	1.49109	0.796875	0.189331	-0.32312
74.5	1023.73	875.867	653.038	459.608	294.402	176.748	98.0162	50.3823	28.7491	16.147	7.7312	-1.07104	1.1532	0.503906	0.210815	-0.391479
75.5	1016.71	868.565	651.581	459.21	294.484	176.348	98.067	50.4429	28.8077	16.2427	7.45386	-1.87964	1.30359	0.480469	0.20105	-0.491089
76.5	1013.77	863.237	651.081	459.237	294.486	176.436	98.2662	50.3335	28.671	16.1157	7.63159	-2.80347	1.07703	0.488281	0.115112	-0.44812
77.5	1009.92	856.893	650.464	459.21	294.746	176.582	97.983	50.5249	28.7491	16.1099	7.76245	-2.88159	1.17078	0.382813	-0.0782471	-0.557495
78.5	1007.1	851.375	650.261	459.356	294.976	176.41	97.9967	50.6987	28.6749	16.2505	7.65503	-2.04761	1.2157	0.498047	-0.0528564	-0.518433
79.5	1005.72	848.198	650.224	459.429	295.054	176.697	97.9615	50.7007	28.7238	16.0337	7.49878	-1.3269	1.1532	0.314453	-0.248169	-0.336792
80.5	1003.92	848.393	649.702	459.516	295.269	177.041	97.9049	50.8042	28.8409	15.981	7.323	-0.207764	1.37976	0.171875	-0.193481	-0.596558
81.5	1003.32	859.709	649.566	460.036	295.498	176.902	97.9498	51.0503	28.837	15.9146	7.24097	1.01099	1.42664	0.285156	-0.228638	-0.66687
82.5	1001.79	876.018	649.495	460.186	295.968	176.928	98.2272	51.1128	28.6495	15.9399	7.47339	1.67896	1.3407	0.287109	-0.248169	-0.446167
83.5	1001.1	886.674	649.493	460.581	296.273	177.279	98.3229	51.019	28.5851	16.0532	7.4187	2.30981	1.13367	0.277344	-0.377075	-0.309448
84.5	1001.47	896.094	649.683	460.765	296.562	177.547	98.4459	51.2476	28.671	15.9419	7.59839	2.72192	1.36609	0.341797	-0.39856	-0.393433
85.5	1001.35	903.299	649.892	460.983	296.959	177.4	98.7838	51.0933	28.7804	15.6724	7.70972	3.07739	1.48914	0.369141	-0.408325	-0.401245
86.5	1001.42	904.557	649.849	461.511	297.214	177.801	98.9713	51.2358	28.6554	15.7915	7.4812	3.28247	1.31921	0.345703	-0.138794	-0.174683
87.5	1001.4	900.365	650.294	461.915	297.824	177.875	98.9811	51.355	28.7296	15.7153	7.67847	3.45825	1.30554	0.396484	-0.263794	-0.241089
88.5	1002.11	895.18	650.525	462.206	297.996	178.404	99.069	51.2593	28.6124	15.9653	7.55542	3.57349	1.2782	0.230469	-0.339966	-0.297729
89.5	1002.4	889.471	650.8	462.503	298.584	178.699	99.0963	51.3354	28.5753	15.7485	7.62573	3.73169	1.2196	0.4375	-0.2052	-0.190308
90.5	1002.48	883.817	651.017	463.149	299.213	178.852	99.3658	51.3999	28.6495	15.7231	7.73706	4.02271	1.03992	0.318359	-0.353638	-0.159058
91.5	1003.07	878.826	651.24	463.413	299.793	178.984	99.3541	51.8374	28.6261	15.7837	7.61792	3.76489	0.932495	0.351563	-0.464966	-0.411011
92.5	1003.82	874.453	651.548	463.798	300.175	179.285	99.5475	51.7866	28.7374	15.7485	7.74097	4.22974	0.934448	0.527344	-0.228638	-0.44812
93.5	1004.13	870.836	651.765	464.265	300.691	179.584	99.6783	51.9487	28.673	15.4556	7.49683	4.04614	1.20789	0.548828	-0.240356	-0.168823
94.5	1004.83	868.92	652.163	464.663	301.355	179.984	99.903	51.8647	28.7706	15.688	7.53979	4.39966	1.16296	0.748047	-0.207153	-0.311401
95.5	1005.35	866.106	652.603	465.001	301.701	180.166	99.8639	51.7964	28.6573	15.9009	7.68433	4.177	1.12	0.537109	-0.353638	-0.317261
96.5	1006.12	862.901	652.716	465.44	302.091	180.479	100.286	52.0269	28.6808	15.7642	7.80933	4.10278	1.20007	0.443359	-0.421997	-0.307495
97.5	1006.48	865.61	653.093	465.741	302.771	180.762	100.389	52.0171	28.8038	15.5942	7.71167	4.01685	1.16296	0.388672	-0.498169	-0.211792
98.5	1006.68	862.043	653.22	466.325	302.994	181.08	100.741	52.1206	28.6827	15.4888	7.69214	4.11646	1.13757	0.658203	-0.0157471	-0.289917
99.5	1007.08	861.268	653.534	466.843	303.197	181.424	100.899	52.1694	28.8839	15.5337	7.59448	4.22778	1.245	0.513672	-0.275513	-0.186401
100.5	1007.74	860.172	653.95	467.013	303.912	181.621	100.954	52.2241	28.6652	15.2993	7.7605	4.13403	1.33093	0.539063	-0.185669	-0.311401
101.5	1008.08	859.321	654.46	467.46	304.404	182.035	101.229	52.3491	28.7921	15.6411	7.68042	3.91919	1.41492	0.677734	-0.177856	-0.313354
102.5	1008.61	858.115	654.863	467.985	305.007	182.332	101.397	52.5308	28.5343	15.6196	7.54761	4.052	1.14734	0.564453	-0.119263	-0.272339
103.5	1008.72	857.965	655.193	468.61	305.619	182.535	101.448	52.3101	28.63	15.7583	7.71558	4.25317	1.17664	0.765625	-0.0548096	-0.227417
104.5	1008.95	858.045	655.554	468.989	305.896	183.078	101.749	52.6851	28.632	15.6548	7.6687	4.15552	1.27429	0.789063	-0.0216064	-0.387573
105.5	1009.01	858.121	655.97	469.423	306.629	183.428	101.96	52.8315	28.882	15.6235	7.60229	4.19263	1.21179	0.925781	-0.0704346	-0.403198
106.5	1009.32	857.854	656.111	470.075	306.961	183.773	102.053	52.9214	28.9933	15.7896	7.71948	4.28442	1.26257	0.675781	-0.123169	-0.258667
107.5	1009.86	857.451	656.595	470.155	307.466	184.021	102.383	53.1616	28.8331	15.7896	7.92065	4.22388	1.37585	0.783203	-0.222778	-0.213745
108.5	1008.49	856.893	657.058	470.509	307.859	184.436	102.577	53.4116	28.8585	15.9478	7.83667	4.11255	1.42468	1.04688	-0.127075	-0.334839
109.5	1009.07	856.631	657.63	470.989	308.463	184.754	102.977	53.4331	29.0441	15.856	7.83862	4.38208	1.25476	1.00586	-0.0665283	-0.123901
110.5	1009.5	856.807	657.937	471.177	308.836	185.352	103.206	53.6519	29.1495	15.9224	7.81128	4.21802	1.1571	1.07227	0.0272217	-0.334839
111.5	1010	857.155	658.224	471.579	309.474	185.637	103.319	53.4976	29.0616	15.8618	8.02222	4.35864	1.31335	1.26758	-0.0919189	-0.0789795
112.5	1010.55	857.305	658.636	472.005	309.949	185.924	103.63	53.8511	28.9698	15.9595	7.89722	4.30005	1.5946	1.24805	0.146362	0.0655518
113.5	1010.81	857.34	659.228	472.483	310.539	186.318	103.69	53.9585	29.0812	15.8091	8.00659	4.31763	1.58289	1.28516	0.0291748	0.0811768
114.5	1010.22	857.196	659.581	473.009	310.714	186.279	103.733	53.9019	28.9445	15.9399	7.81909	4.21802	1.60632	1.16602	0.290894	0.143677
115.5	1009.56	857.344	659.743	472.903	311.054	186.5	104.085	53.7007	29.0929	15.686	7.83667	4.12622	1.50085	1.25195	0.189331	0.327271
116.5	1008.66	857.149	659.585	472.921	311.066	186.486	104.006	53.521	28.7452	15.3384	7.36401	4.12036	1.26453	1.14844	0.0194092	-0.174683
117.5	1009.52	856.967	659.937	473.333	311.586	186.828	103.928	53.8413	28.7648	15.4673	7.5144	3.81177	1.22156	1.07031	-0.11145	-0.457886
118.5	1009.02	857.321	660.429	473.679	312.009	187.086	104.141	53.7573	28.9249	15.4731	7.39526	4.00122	1.29968	0.900391	0.115112	-0.239136
119.5	1008.04	857.567	660.55	473.884	312.207	187.428	104.231	54.0483	28.8351	15.4458	7.54761	3.79614	1.41101	1.04492	0.177612	-0.0653076
120.5	1009.24	857.619	660.802	474.261	312.808	187.77	104.561	54.2437	28.7628	15.4731	7.43237	4.02466	1.33093	0.824219	0.16394	0.0245361
121.5	899.692	811.037	605.562	469.138	286.496	185.629	104.983	50.2222	27.2257	14.9731	6.79565	3.99146	1.27625	0.955078	0.103394	-0.0340576
122.5	147.009	381.561	308.181	355.518	171.07	141.082	95.2272	32.0073	16.8702	10.02	3.84839	3.35083	0.598511	0.822266	0.0252686	-0.0281982
123.5	-705.197	-131.535	25.1575	159.327	67.2028	67.4277	55.5455	12.7905	6.22571	2.89893	0.278076	1.47388	-1.26086	-0.251953	-0.748169	-0.366089
124.5	-974.849	-402.677	-119.245	15.2313	6.99182	20.6836	20.8229	-0.36377	-1.52039	-3.23975	-3.76294	-1.36401	-3.61438	-2.32422	-2.18176	-1.14929
125.5	-999.7	-453.066	-162.098	-46.2648	-18.7836	-3.69727	0.984985	-6.89307	-6.17078	-7.07764	-6.35083	-4.50659	-5.92688	-4.5918	-3.61145	-2.16296
126.5	-837.464	-462.195	-181.934	-76.7902	-31.1683	-13.4961	-8.62634	-9.93408	-8.27429	-9.06006	-7.74146	-6.83276	-6.93665	-6.3457	-4.78333	-3.03406
127.5	-700.456	-396.443	-153.01	-73.3136	-26.2074	-16.4141	-11.9916	-9.73682	-7.57898	-8.97412	-6.88989	-7.27612	-6.58899	-6.73828	-4.69348	-3.49304
128.5	-567.181	-348.498	-128.882	-64.1515	-21.7054	-11.7988	-11.1263	-7.93604	-6.03796	-7.29053	-5.4563	-6.41479	-5.37415	-6.18945	-4.20715	-3.06531
129.5	-406.839	-260.187	-92.4011	-43.8722	-11.9047	-7.36914	-8.29431	-5.4165	-3.745	-5.59326	-4.0481	-4.8269	-4.04407	-4.9082	-2.98254	-2.34851
130.5	-347.124	-195.492	-58.9558	-25.0773	-3.4574	-5.06836	-4.59509	-2.92822	-2.1571	-3.63623	-2.70435	-3.33667	-3.0304	-3.64844	-2.23645	-1.86414
131.5	-224.249	-159.338	-48.3289	-17.8136	-0.781616	-0.402344	-1.89001	-1.61377	-1.07312	-2.22998	-1.93481	-2.14331	-2.12024	-2.39063	-1.50012	-1.38367
132.5	-152.909	-101.396	-23.4226	-1.63196	6.34534	2.52539	-0.0911865	-0.0961914	0.0733643	-1.271	-1.05981	-1.44214	-1.39758	-1.59766	-0.890747	-1.27625
133.5	-113.675	-77.5466	-7.91479	3.995	9.19299	5.61914	1.7135	0.257324	0.448364	-0.909668	-0.546143	-0.563232	-1.10071	-1.17969	-0.769653	-0.832886
134.5	-59.7903	-49.0876	0.866455	11.3817	12.3239	7.13281	2.98889	0.884277	0.840942	-0.501465	-0.286377	-0.129639	-0.762817	-0.941406	-0.625122	-0.655151
135.5	-49.0071	-26.2419	10.4758	15.8837	14.4098	7.39648	4.11584	1.5874	1.29211	-0.20459	-0.231689	0.0168457	-0.713989	-0.699219	-0.441528	-0.694214
136.5	-12.3821	-15.3513	14.7278	18.286	15.2574	9.01758	4.62756	1.91162	1.30579	0.0102539	-0.167236	0.327393	-0.641724	-0.541016	-0.216919	-0.348511
137.5	9.14526	1.88696	22.6887	22.3817	17.3219	9.83789	4.89709	1.91162	1.44641	0.0922852	-0.167236	0.212158	-0.940552	-0.355469	-0.552856	-0.520386
138.5	4.59839	5.15649	24.8684	23.5516	17.5035	9.67773	5.07483	2.14209	1.33313	0.164551	-0.167236	0.344971	-0.64563	-0.324219	-0.365356	-0.741089
139.5	25.5496	13.5647	27.7708	24.9598	18.6305	10.5762	5.39905	2.2124	1.67883	0.0336914	-0.177002	0.302002	-0.374146	-0.457031	-0.355591	-0.547729
140.5	25.4578	19.1838	29.8586	26.5946	19.1461	10.7051	5.64905	2.25342	1.82141	-0.0698242	-0.0891113	0.38208	-0.473755	-0.224609	-0.427856	-0.590698
141.5	33.7742	22.8889	30.5188	26.7235	19.0524	10.9668	5.62952	2.32373	1.76868	0.381348	-0.00317383	0.409424	-0.678833	-0.179688	-0.578247	-0.563354
142.5	38.9597	24.3655	32.2043	27.6376	19.5035	11.0918	5.901	2.50342	1.86438	0.469238	-0.180908	0.134033	-0.598755	-0.169922	-0.699341	-0.514526
143.5	40.2019	25.7893	32.4329	27.8446	19.6656	11.0215	5.98303	2.39014	1.75696	0.42627	-0.0949707	0.596924	-0.588989	-0.308594	-0.539185	-0.803589
144.5	38.7742	26.7932	32.2844	27.5868	19.6266	11.1367	5.89905	2.65771	1.53235	0.531738	0.0808105	0.417236	-0.64563	-0.0390625	-0.7052	-0.561401
145.5	40.0906	28.1213	32.9407	28.0419	19.441	11.123	6.01233	2.39014	1.78625	0.178223	0.106201	0.446533	-0.61438	-0.21875	-0.808716	-0.555542
146.5	43.0144	26.7795	31.9739	27.3251	19.1832	11.1953	5.78381	2.54639	1.60266	0.408691	-0.0402832	0.276611	-0.702271	-0.398438	-0.730591	-0.610229
147.5	39.3523	26.8792	31.9954	27.1122	19.3961	10.9258	5.84631	2.57959	1.74133	0.285645	-0.120361	0.19458	-0.594849	-0.0605469	-0.683716	-0.578979
148.5	37.9578	27.1213	31.5911	27.1649	19.1559	10.9102	5.90881	2.55615	1.81555	0.473145	-0.0871582	0.214111	-0.536255	-0.201172	-0.685669	-0.481323
149.5	37.3386	27.7542	31.5813	27.1844	19.2692	11.0195	5.84436	2.44873	2.06946	0.584473	0.026123	0.292236	-0.483521	-0.0644531	-0.470825	-0.661011
150.5	36.4597	27.4104	31.4036	27.0887	18.9293	10.9512	6.026	2.36865	1.89563	0.561035	0.131592	0.464111	-0.305786	-0.0703125	-0.0723877	-0.619995
151.5	36.4421	25.553	30.5188	26.5087	18.9586	10.9043	5.88733	2.69287	1.8468	0.498535	-0.173096	0.522705	-0.436646	0.0371094	-0.138794	-0.401245
152.5	34.0808	26.1116	30.9153	26.5165	18.7965	10.6777	5.85217	2.50537	2.01086	0.668457	-0.0598145	0.477783	-0.391724	0.101563	0.0115967	-0.508667
153.5	35.5691	26.3088	30.6418	26.6083	18.6227	10.6152	5.74475	2.43506	1.6925	0.348145	0.0964355	0.524658	-0.467896	-0.0332031	-0.349731	-0.647339
154.5	33.905	25.2034	29.9778	26.0829	18.6871	10.4414	5.80334	2.21045	1.58118	0.584473	0.00463867	0.557861	-0.715942	-0.126953	-0.209106	-0.586792
155.5	30.4226	24.6292	29.6047	25.7841	18.2086	10.1094	5.54358	2.21631	1.16907	0.631348	0.0690918	0.477783	-0.768677	-0.0839844	-0.0587158	-0.922729
156.5	29.2722	24.6975	29.0989	25.286	18.1637	9.9668	5.2467	1.9585	1.45813	0.148926	-0.020752	0.10083	-0.852661	-0.203125	-0.5802	-1.02429
157.5	30.6101	24.1057	28.6711	24.995	18.0192	9.95898	5.14905	1.89209	1.58508	0.344238	0.0300293	0.0891113	-0.729614	-0.257813	-0.529419	-1.00085
158.5	31.3464	23.928	28.554	25.4442	18.3395	9.98242	5.44788	2.12061	1.5675	0.543457	0.215576	0.292236	-0.514771	-0.373047	-0.576294	-0.936401
159.5	27.9246	23.3127	28.2473	24.913	17.984	10.0156	5.34045	2.10303	1.61243	0.57666	0.348389	0.499268	-0.522583	-0.0761719	-0.291138	-0.828979
160.5	27.3894	23.6311	28.302	25.1415	18.1285	10.1543	5.75061	2.19873	1.72571	0.496582	0.145264	0.50708	-0.553833	0.0976563	-0.0958252	-0.881714
161.5	28.741	23.8401	28.3821	25.0653	18.1461	10.1699	5.67639	2.21045	1.70032	0.594238	0.283936	0.677002	-0.532349	0.0390625	-0.0938721	-0.828979
162.5	28.3191	23.2815	27.9309	24.7802	17.9703	10.2383	5.5592	2.30225	1.83704	0.430176	0.383545	0.411377	-0.594849	0.0214844	-0.158325	-0.827026
163.5	26.6707	22.6702	27.5715	24.6376	17.5973	10.1289	5.58655	2.26709	1.71985	0.225098	0.389404	0.659424	-0.534302	-0.105469	-0.29895	-0.750854
164.5	25.7332	22.301	27.4348	24.3075	17.5836	10.1406	5.69788	2.23779	1.74524	0.492676	0.330811	0.501221	-0.639771	-0.214844	-0.402466	-0.57312
165.5	24.9753	21.9631	27.2532	24.3231	17.3317	10.3281	5.78381	2.28662	1.42493	0.441895	0.0769043	0.481689	-0.510864	0.179688	-0.3927	-0.63562
166.5	24.7605	21.6038	26.9836	24.2567	17.2008	10.0488	5.44006	2.36084	1.5929	0.375488	0.319092	0.555908	-0.647583	0.162109	-0.363403	-0.578979
167.5	23.7449	21.4709	26.9231	24.2665	17.1969	9.87305	5.56506	2.40576	1.5968	0.279785	0.342529	0.557861	-0.567505	0.0332031	-0.209106	-0.530151
168.5	23.2546	21.5061	26.5735	23.9325	17.2379	9.70898	5.63342	2.47803	1.64954	0.445801	0.293701	0.395752	-0.737427	0.197266	-0.30481	-0.57312
169.5	22.948	21.3811	26.3782	23.9208	17.109	9.93164	5.60999	2.33936	1.83118	0.33252	0.418701	0.403564	-0.743286	0.298828	-0.334106	-0.741089
170.5	22.6707	21.1174	26.179	23.7098	17.1989	9.93945	5.38342	2.521	1.71985	0.324707	0.358154	0.473877	-0.594849	0.078125	-0.363403	-0.723511
171.5	22.5359	20.8752	25.9231	23.5887	17.0387	9.86133	5.3092	2.53467	1.6554	0.342285	0.520264	0.534424	-0.641724	0.0253906	-0.254028	-0.588745
172.5	22.0671	20.8049	26.0637	23.5946	17.2321	9.7793	5.45764	2.4585	1.81165	0.258301	0.301514	0.686768	-0.479614	0.113281	-0.234497	-0.752808
173.5	21.8855	20.5002	25.9583	23.3544	16.9879	9.80469	5.38538	2.51514	1.60657	0.252441	0.389404	0.553955	-0.598755	0.166016	-0.129028	-0.567261
174.5	21.4031	20.4358	25.8137	23.3895	17.1129	9.84766	5.08264	2.38232	1.65149	0.277832	0.447998	0.520752	-0.477661	0.0410156	-0.338013	-0.481323
175.5	21.0378	20.3733	25.7083	23.3759	17.0172	9.65039	5.26428	2.72607	1.60071	0.447754	0.313232	0.596924	-0.538208	0.0917969	-0.402466	-0.239136
176.5	20.8796	20.0393	25.5071	23.2333	16.8805	9.60938	5.22131	2.4585	1.55188	0.588379	0.293701	0.675049	-0.528442	0.216797	-0.375122	-0.161011
177.5	20.4421	20.0374	25.2883	23.0731	16.9352	9.66211	5.2428	2.36865	1.54016	0.70166	0.278076	0.514893	-0.274536	-0.0332031	-0.570435	-0.315308
178.5	20.1062	19.8772	25.3704	23.0516	16.9762	9.55273	5.18811	2.35889	1.84485	0.55127	0.483154	0.706299	-0.612427	-0.132813	-0.308716	-0.434448
179.5	20.1472	19.803	25.3293	22.9559	16.8649	9.55469	5.11975	2.51904	1.78821	0.45752	0.280029	0.798096	-0.569458	-0.123047	-0.263794	-0.504761
180.5	19.9226	19.7092	25.2688	23.1766	16.8043	9.46094	5.1178	2.47412	1.64758	0.668457	0.315186	0.833252	-0.534302	-0.318359	-0.250122	-0.534058
181.5	19.655	19.6506	25.1594	23.1083	16.652	9.30469	5.20959	2.38232	1.90344	0.506348	0.311279	0.848877	-0.344849	-0.0175781	-0.140747	-0.590698
182.5	19.4207	19.4729	24.9563	22.9403	16.4762	9.27539	5.53967	2.33545	1.65344	0.471191	0.190186	0.798096	-0.36438	-0.220703	-0.255981	-0.504761
183.5	19.1082	19.5647	25.0051	22.7606	16.6071	9.40039	5.24475	2.39795	1.63586	0.246582	0.0690918	0.719971	-0.538208	-0.0390625	-0.324341	-0.69812
184.5	19.2507	19.3752	25.009	23.0223	16.7028	9.14844	5.12756	2.13037	1.65149	0.279785	-0.0695801	0.706299	-0.20813	-0.179688	-0.129028	-0.452026
185.5	18.8523	19.3167	24.7493	22.8505	16.3688	9.14063	4.93616	2.09912	1.72766	0.42627	-0.0891113	0.702393	-0.327271	-0.150391	-0.271606	-0.678589
186.5	18.6199	19.1155	24.8645	22.5829	16.275	9.20313	4.88538	2.07764	1.49719	0.32666	-0.147705	0.727783	-0.178833	-0.142578	-0.332153	-0.569214
187.5	18.7566	18.801	24.7356	22.6786	16.4449	9.23242	4.94397	1.91162	1.60266	0.383301	0.00268555	0.657471	-0.569458	-0.119141	-0.164185	-0.694214
188.5	18.571	18.7678	24.675	22.5087	16.3746	9.30273	4.94983	2.0874	1.60266	0.385254	-0.0969238	0.739502	-0.596802	-0.0820313	-0.123169	-0.809448
189.5	18.4949	18.8948	24.4739	22.4286	16.2946	9.26367	4.94788	2.12451	1.75891	0.180176	0.186279	0.637939	-0.440552	-0.105469	-0.152466	-0.682495
190.5	18.2449	18.8831	24.4993	22.2177	16.4098	9.19336	5.06116	2.31982	1.79407	0.30127	0.010498	0.573486	-0.669067	-0.0898438	-0.187622	-0.661011
191.5	17.9871	18.7014	24.4973	22.2782	16.5328	9.1582	4.98303	2.29248	1.53625	0.355957	0.0280762	0.522705	-0.721802	-0.203125	-0.27356	-0.840698
192.5	17.8699	18.4065	24.4856	22.288	16.2516	9.01758	4.89709	2.25732	1.74329	0.105957	0.104248	0.446533	-0.727661	-0.261719	-0.257935	-0.971558
193.5	17.866	18.5667	24.343	22.2821	16.2321	9.05469	5.0885	1.9292	1.64563	0.236816	0.330811	0.448486	-0.587036	0.0195313	-0.29895	-0.787964
194.5	17.5652	18.512	24.0403	22.1708	16.4938	9.30859	4.99475	2.07959	1.99524	0.168457	0.0964355	0.378174	-0.448364	-0.232422	-0.162231	-0.750854
195.5	17.571	18.3206	24.2395	22.1532	16.486	9.22266	5.11389	2.0542	1.7179	0.36377	0.164795	0.366455	-0.45813	0.0507813	-0.29895	-0.735229
196.5	17.0789	18.1936	24.0598	22.243	16.5934	9.11133	4.94983	2.08154	1.90735	0.283691	0.268311	0.518799	-0.538208	-0.0136719	-0.302856	-0.608276
197.5	16.9812	18.1858	23.9739	22.1376	16.3063	9.23242	5.02991	2.06396	1.70422	0.221191	0.356201	0.47583	-0.694458	0.0546875	-0.379028	-0.477417
198.5	16.9812	17.9182	23.7844	22.0985	16.4489	9.24609	4.94006	1.9292	1.89954	0.160645	0.199951	0.391846	-0.674927	-0.015625	-0.244263	-0.598511
199.5	16.6375	18.0471	23.7161	22.3055	16.3141	9.23242	5.01819	1.8042	2.06165	0.346191	0.283936	0.518799	-0.579224	-0.0253906	-0.207153	-0.703979
200.5	16.95	18.1077	23.6477	22.2704	16.2477	9.2207	4.98499	2.04639	1.86633	0.27002	0.18042	0.393799	-0.42688	-0.15625	-0.248169	-0.569214
201.5	16.7214	17.8987	23.511	22.3856	16.0953	9.09961	5.0885	1.77295	1.79993	0.205566	0.0554199	0.391846	-0.690552	-0.162109	-0.183716	-0.491089
202.5	16.5183	17.928	23.4758	22.1278	16.2028	9.01367	5.15491	1.81396	1.66321	0.229004	0.0319824	0.409424	-0.647583	-0.164063	-0.226685	-0.428589
203.5	16.4929	17.8635	23.4172	22.0106	16.1774	8.98242	5.09827	1.76318	1.94446	0.279785	0.0944824	0.344971	-0.751099	-0.371094	-0.207153	-0.72937
204.5	16.5515	17.9417	23.5286	21.9618	16.0074	9.09375	4.85803	1.55811	1.9054	0.0805664	-0.0500488	0.448486	-0.797974	-0.488281	-0.420044	-0.782104
205.5	16.4753	17.9045	23.4993	21.7587	15.9235	9.10742	4.74475	1.75342	1.80774	0.404785	0.278076	0.56958	-0.657349	-0.279297	-0.488403	-0.692261
206.5	16.28	17.5139	23.4485	21.7684	15.8805	8.9707	4.86194	1.7085	1.57727	0.348145	0.133545	0.290283	-0.483521	-0.400391	-0.339966	-0.850464
207.5	16.2722	17.5002	23.2883	21.7743	15.7438	9.02344	4.60217	1.65771	1.72375	0.336426	0.24292	0.411377	-0.667114	-0.533203	-0.228638	-0.676636
208.5	15.9636	17.4846	23.4641	22.0341	15.7848	8.82031	4.69202	1.91553	1.73547	0.225098	0.115967	0.430908	-0.799927	-0.337891	-0.379028	-0.520386
209.5	16.1296	17.467	23.1926	21.9188	15.9332	8.85938	4.69397	1.89404	1.7218	0.328613	0.00268555	0.503174	-0.700317	-0.34375	-0.347778	-0.668823
210.5	16.0554	17.4358	23.2024	21.7255	15.6461	8.84766	4.67444	1.75732	1.41711	0.111816	0.324951	0.456299	-0.694458	-0.582031	-0.621216	-0.842651
211.5	15.9285	17.3245	23.0696	21.4891	15.7242	8.66602	4.51233	1.76123	1.38391	0.199707	0.201904	0.411377	-0.725708	-0.566406	-0.42981	-0.537964
212.5	16.0183	17.551	23.2727	21.413	15.7184	8.56836	4.51819	1.65576	1.45422	0.0844727	0.137451	0.561768	-0.874146	-0.5	-0.564575	-0.563354
213.5	15.866	17.2385	23.2766	21.3466	15.7067	8.83203	4.66077	1.47412	1.29993	0.135254	0.0339355	0.454346	-1.00696	-0.328125	-0.402466	-0.688354
214.5	15.7703	17.1975	23.0715	21.2977	15.8102	8.64258	4.42444	1.57959	1.34875	0.11377	0.0690918	0.403564	-0.813599	-0.359375	-0.322388	-0.692261
215.5	15.7332	17.1116	23.2102	21.4208	15.7028	8.71289	4.6842	1.56592	1.30579	0.0610352	0.0632324	0.458252	-1.06555	-0.431641	-0.459106	-0.805542
216.5	15.6531	16.9729	23.1243	21.1766	15.5485	8.86914	4.69788	1.44092	1.46985	-0.188965	0.213623	0.552002	-0.799927	-0.388672	-0.328247	-0.778198
217.5	15.3835	17.1741	23.304	21.3895	15.4723	8.55273	4.65686	1.61475	1.52844	-0.0268555	0.0769043	0.343018	-1.02844	-0.466797	-0.507935	-0.432495
218.5	15.2195	17.0764	22.9661	21.1942	15.3219	8.75977	4.53772	1.59131	1.57532	0.10791	0.0593262	0.233643	-0.768677	-0.386719	-0.386841	-0.364136
219.5	15.5261	17.0452	23.009	21.452	15.5153	8.66992	4.50256	1.51709	1.43079	0.0239258	-0.0793457	0.604736	-0.840942	-0.525391	-0.412231	-0.403198
220.5	15.1746	16.7502	22.9661	21.1259	15.4606	8.5957	4.54749	1.4292	1.45618	0.0200195	0.0554199	0.552002	-0.80188	-0.466797	-0.443481	-0.655151
221.5	15.3464	16.7991	22.802	20.993	15.5328	8.55273	4.56506	1.54639	1.42883	0.152832	0.11792	0.522705	-0.819458	-0.109375	-0.529419	-0.557495
222.5	15.1414	16.7385	22.8665	21.0907	15.3414	8.74023	4.59631	1.37061	1.45032	-0.0756836	-0.0109863	0.56958	-0.889771	-0.335938	-0.46106	-0.702026
223.5	14.9324	16.8186	22.6477	21.0028	15.2399	8.54883	4.56311	1.45068	1.60657	0.205566	0.0671387	0.423096	-1.00696	-0.308594	-0.650513	-0.631714
224.5	14.8972	16.8635	22.6711	21.0399	15.2672	8.71289	4.32092	1.16553	1.54993	0.236816	-0.135986	0.469971	-0.807739	-0.501953	-0.463013	-0.633667
225.5	14.9285	16.7717	22.6028	20.9266	15.0875	8.67383	4.34241	1.10303	1.64563	0.0708008	-0.169189	0.411377	-0.891724	-0.490234	-0.394653	-0.655151
226.5	14.7488	16.7053	22.4055	21.0536	14.9801	8.58984	4.3678	1.20068	1.46985	-0.134277	-0.208252	0.374268	-0.952271	-0.400391	-0.308716	-0.606323
227.5	14.8074	16.5862	22.4504	21.1415	15.0992	8.54883	4.50647	1.19287	1.53821	-0.130371	-0.0598145	0.452393	-0.913208	-0.277344	-0.496216	-0.594604
228.5	14.9597	16.5979	22.4583	20.9618	15.4664	8.33008	4.49084	1.26514	1.43665	0.158691	-0.137939	0.542236	-1.03625	-0.361328	-0.505981	-0.871948
229.5	14.9109	16.6624	22.5618	20.8134	15.0621	8.49414	4.27795	1.31201	1.59875	0.043457	-0.0109863	0.329346	-0.840942	-0.230469	-0.560669	-0.830933
230.5	14.9382	16.4651	22.4739	20.7196	15.2477	8.54492	4.35413	1.31201	1.42688	-0.0893555	-0.0871582	0.280518	-1.1593	-0.580078	-0.576294	-0.692261
231.5	14.9734	16.4397	22.3879	20.6454	15.0114	8.29688	4.09045	1.37061	1.20227	-0.118652	-0.380127	0.122314	-1.10071	-0.541016	-0.552856	-0.754761
232.5	14.6882	16.4143	22.3879	20.7216	15.0836	8.54297	4.29163	1.40381	1.15344	-0.106934	-0.384033	0.122314	-0.876099	-0.675781	-0.64856	-0.719604
233.5	14.6316	16.2385	22.4485	20.8075	14.9821	8.24023	4.50452	1.28271	1.4679	-0.0541992	-0.0461426	0.227783	-0.932739	-0.451172	-0.601685	-0.922729
234.5	14.6023	16.26	22.2766	20.6239	15.1129	8.35547	4.38733	1.25342	1.21985	-0.169434	-0.102783	0.147705	-0.985474	-0.648438	-0.769653	-0.782104
235.5	14.5886	16.5178	22.3782	20.6141	14.8883	8.36328	4.37366	1.09521	1.22961	-0.522949	-0.098877	0.331299	-0.86438	-0.845703	-0.726685	-0.807495
236.5	14.4832	16.4495	22.3196	20.6063	14.7223	8.42773	4.3385	1.13428	1.27649	-0.442871	-0.0344238	0.389893	-0.973755	-0.679688	-0.880981	-0.97937
237.5	14.4949	16.385	22.1926	20.5223	14.7379	8.42969	4.44397	1.14014	1.23938	-0.265137	0.0593262	0.41333	-0.842896	-0.679688	-0.822388	-0.877808
238.5	14.2976	16.3069	22.1028	20.4735	14.9449	8.35352	4.14709	1.14209	1.37415	-0.151855	-0.0266113	0.360596	-0.83313	-0.699219	-0.541138	-0.942261
239.5	14.3777	16.3616	22.2258	20.6122	14.609	8.37305	4.34827	1.15967	1.26282	0.0551758	-0.0285645	0.421143	-0.653442	-0.603516	-0.820435	-1.07898
240.5	14.2468	16.5256	22.1926	20.4501	14.7262	8.58594	4.40491	1.18701	1.23157	-0.200684	-0.186768	0.272705	-0.788208	-0.542969	-0.779419	-0.842651
241.5	14.2117	16.3049	22.1008	20.5419	14.9918	8.66797	4.38147	1.28076	1.1925	-0.13623	-0.134033	0.083252	-0.766724	-0.587891	-0.687622	-0.63562
242.5	14.196	16.2444	22.1125	20.4579	14.9352	8.54492	4.03577	1.26514	0.880005	-0.0639648	-0.229736	-0.0065918	-0.762817	-0.591797	-0.718872	-0.85437
243.5	14.0281	16.3069	21.9348	20.495	15.0406	8.70703	4.33264	1.13818	1.21204	-0.106934	-0.339111	0.126221	-0.95813	-0.701172	-0.726685	-0.768433
244.5	14.2	16.2366	22.1165	20.2723	14.9039	8.54492	4.21155	1.06982	1.10852	0.0336914	-0.389893	-0.00854492	-0.831177	-0.695313	-0.685669	-0.842651
245.5	14.2527	16.1604	22.136	20.1317	15.0465	8.45117	4.25452	1.28467	1.11829	-0.14209	-0.577393	0.083252	-0.702271	-0.701172	-0.71106	-0.918823
246.5	14.0984	16.1448	22.0559	20.204	14.6735	8.54688	4.39709	1.38623	1.01868	-0.196777	-0.612549	0.300049	-0.712036	-0.517578	-0.61731	-1.14148
247.5	14.1589	16.1018	21.8333	20.3602	14.7985	8.61523	4.17639	1.43506	1.21008	-0.0327148	-0.452393	0.175049	-0.772583	-0.71875	-0.632935	-1.05554
248.5	14.2468	16.2542	21.8079	20.2333	14.9703	8.60938	4.17444	1.26709	1.1925	0.0454102	-0.268799	0.307861	-0.788208	-0.525391	-0.525513	-1.0946
249.5	14.198	16.0784	21.7122	20.1591	14.8063	8.55078	4.28772	1.09521	1.0929	0.0415039	-0.282471	0.278564	-0.524536	-0.707031	-0.707153	-1.11609
250.5	14.1687	16.2952	21.7278	20.202	14.8551	8.44141	4.28381	1.11084	1.13586	-0.126465	-0.417236	0.151611	-0.83313	-0.841797	-0.675903	-0.987183
251.5	14.1335	16.1838	21.7493	20.1454	14.818	8.42578	4.2135	1.16357	0.891724	-0.319824	-0.481689	0.184814	-0.657349	-0.675781	-0.921997	-0.952026
252.5	13.9832	16.3694	21.8196	20.1141	14.8395	8.31836	4.07483	1.14404	0.717896	-0.288574	-0.352783	0.223877	-0.80188	-0.589844	-0.759888	-1.01062
253.5	13.7273	16.0334	21.8079	19.9794	14.7028	8.10547	3.94788	1.14014	0.858521	-0.0854492	-0.190674	0.00708008	-0.524536	-0.667969	-0.771606	-1.14929
254.5	13.9558	15.9338	21.7122	19.9598	14.5758	8.28125	4.02209	1.12451	0.819458	-0.16748	-0.276611	0.210205	-0.596802	-0.443359	-0.582153	-1.23328
255.5	13.8464	15.7776	21.5618	20.1259	14.4625	8.3125	3.84631	1.09717	0.827271	-0.114746	-0.442627	0.0227051	-0.653442	-0.458984	-0.609497	-1.07312
256.5	13.7878	15.9124	21.6809	19.9052	14.527	8.2832	3.99084	1.25537	0.973755	-0.179199	-0.341064	0.0148926	-0.917114	-0.478516	-1.02356	-1.26062
257.5	13.6785	15.844	21.5598	19.9677	14.443	8.05078	4.01233	1.21826	0.977661	-0.0288086	-0.145752	0.278564	-1.01868	-0.693359	-1.10559	-1.28796
258.5	13.8816	16.1194	21.8528	20.1727	14.6344	8.01367	4.04749	1.00146	0.704224	-0.0581055	-0.175049	-0.153076	-1.07922	-0.435547	-1.06262	-1.13757
259.5	13.8347	16.1506	21.6575	20.2352	14.7946	8.22852	4.10608	1.0249	0.567505	-0.263184	-0.243408	0.110596	-1.04016	-0.539063	-0.941528	-0.942261
260.5	13.6785	16.1506	21.5715	20.0106	14.7438	8.1582	4.04553	0.989746	0.557739	-0.138184	-0.313721	0.052002	-1.13	-0.556641	-0.910278	-1.07507
261.5	13.8914	15.9612	21.4602	20.0282	14.7379	8.09961	3.97717	1.24951	0.706177	-0.108887	-0.341064	0.0324707	-1.2804	-0.427734	-0.882935	-1.05554
262.5	13.8972	15.9944	21.5325	19.9501	14.6656	7.98438	4.08655	0.958496	0.745239	-0.192871	-0.401611	0.098877	-1.01282	-0.376953	-0.863403	-1.20398
263.5	13.8933	15.8088	21.3235	20.0887	14.7379	8.00977	4.00452	0.968262	0.874146	-0.22998	-0.329346	0.182861	-1.24329	-0.421875	-0.781372	-1.31921
264.5	13.7078	15.8792	21.2668	20.0809	14.6246	8.17969	3.99866	0.876465	0.991333	-0.308105	-0.360596	0.0793457	-1.18469	-0.59375	-0.918091	-1.52625
265.5	13.7097	15.8831	21.2981	19.8759	14.361	7.8418	3.94397	0.913574	0.727661	-0.280762	-0.450439	0.139893	-1.08704	-0.453125	-0.96106	-1.17664
266.5	13.655	15.7346	21.3059	20.0399	14.5309	7.92969	3.77014	1.00928	0.784302	-0.265137	-0.479736	0.192627	-1.23743	-0.376953	-0.968872	-1.11023
267.5	13.6726	15.6956	21.261	19.9911	14.3981	7.82617	3.94788	0.978027	0.903442	-0.169434	-0.481689	0.0598145	-1.14758	-0.568359	-0.953247	-1.20007
268.5	13.6121	15.5198	21.4016	19.743	14.5387	7.99414	3.87756	0.833496	0.870239	-0.399902	-0.372314	-0.188232	-0.948364	-0.501953	-1.01965	-1.1571
269.5	13.5183	15.592	21.6067	19.8329	14.4586	8.01367	3.89709	1.13428	0.684692	-0.45459	-0.290283	-0.010498	-1.21985	-0.695313	-1.11731	-1.03992
270.5	13.4324	15.3967	21.3586	20.1278	14.6539	7.99023	4.08459	1.06787	0.887817	-0.452637	-0.397705	0.00708008	-1.13977	-0.726563	-0.9552	-0.950073
271.5	13.5125	15.4553	21.3782	19.9774	14.4371	8.02539	4.04553	1.16553	0.922974	-0.239746	-0.536377	0.0227051	-1.05774	-0.53125	-0.927856	-1.03992
272.5	13.4578	15.2522	21.3079	19.8251	14.4	7.84766	3.86584	1.14209	0.977661	-0.405762	-0.587158	-0.0905762	-1.15344	-0.839844	-0.957153	-1.27039
273.5	13.4714	15.4182	21.3411	20.0477	14.3258	7.78906	3.75842	1.0835	0.948364	-0.407715	-0.391846	0.0461426	-1.13586	-0.626953	-0.822388	-1.03406
274.5	13.6472	15.4631	21.2883	19.827	14.3551	7.82227	3.69397	0.931152	0.788208	-0.403809	-0.427002	0.116455	-1.08313	-0.796875	-1.047	-1.13171
275.5	13.4363	15.5042	21.4465	19.8798	14.2985	7.5957	3.92444	0.999512	0.575317	-0.374512	-0.645752	-0.0144043	-1.07141	-0.708984	-0.990356	-1.0575
276.5	13.2253	15.4026	21.2024	19.8368	14.3434	7.47461	3.91272	1.04248	0.77063	-0.231934	-0.499268	0.0793457	-1.06946	-0.677734	-0.843872	-1.34656
277.5	13.3445	15.219	21.2434	19.8739	14.2926	7.63672	3.78577	1.08154	0.825317	-0.249512	-0.634033	0.0422363	-1.03625	-0.625	-1.03918	-1.15125
278.5	13.366	15.4573	21.1633	19.9423	14.2516	7.50391	3.78967	1.30029	0.61438	-0.218262	-0.647705	0.0969238	-0.938599	-0.845703	-1.00793	-1.16882
279.5	13.198	15.4143	20.925	19.8505	14.2946	7.52344	3.66858	0.901855	0.731567	-0.325684	-0.552002	0.233643	-0.987427	-0.703125	-0.871216	-0.873901
280.5	13.2273	15.1428	21.011	19.8231	14.236	7.61914	3.7467	1.09912	0.774536	-0.368652	-0.606689	-0.0222168	-0.840942	-0.703125	-0.630981	-0.879761
281.5	13.1238	15.262	20.9915	19.8212	14.4156	7.80664	3.62952	1.16162	0.631958	-0.577637	-0.718018	0.157471	-0.809692	-0.660156	-0.947388	-1.25281
282.5	13.03	15.3362	20.9583	19.8173	14.1324	7.70117	3.69983	1.08545	0.698364	-0.677246	-0.803955	0.0168457	-1.12219	-0.708984	-0.86731	-1.1825
283.5	12.9851	15.2385	21.0422	19.8837	14.3356	7.79297	3.69983	0.812012	0.604614	-0.51709	-0.678955	0.0383301	-1.21008	-0.601563	-0.994263	-1.18835
284.5	13.0242	15.2483	20.9407	19.8427	14.3219	7.61719	3.65686	0.901855	0.540161	-0.435059	-0.630127	-0.0065918	-1.31946	-0.767578	-1.09583	-1.01843
285.5	13.032	15.092	20.9075	20.0829	14.3297	7.55078	3.70178	0.800293	0.604614	-0.515137	-0.753174	0.00512695	-1.25696	-0.953125	-1.22083	-1.14148
286.5	13.0671	15.1584	20.8254	19.7606	14.2047	7.625	3.62366	0.571777	0.549927	-0.591309	-0.749268	0.0227051	-1.21985	-0.986328	-1.16418	-1.0282
287.5	12.9109	15.2834	20.8586	19.661	13.9391	7.57227	3.72131	0.663574	0.561646	-0.478027	-0.723877	0.0773926	-1.12805	-0.814453	-1.25793	-1.01648
288.5	13.1355	15.3264	20.802	19.7802	14.1071	7.74414	3.91467	0.938965	0.444458	-0.44873	-0.565674	-0.112061	-1.12024	-0.755859	-1.06848	-1.08875
289.5	13.0105	15.2893	20.8801	19.7137	13.943	7.42969	3.7467	0.763184	0.524536	-0.630371	-0.678955	-0.0534668	-1.16516	-0.96875	-1.14075	-1.00671
290.5	13.0417	15.3538	20.9543	19.7059	14.1012	7.55664	3.50647	0.776855	0.659302	-0.493652	-0.78833	-0.194092	-1.05383	-0.960938	-1.13098	-0.856323
291.5	12.95	15.2874	20.9583	19.6571	14.1227	7.7168	3.83069	0.815918	0.756958	-0.321777	-0.868408	-0.303467	-1.12805	-1.08008	-1.0802	-0.911011
292.5	13.1414	15.4358	21.0325	19.6454	14.2438	7.38867	3.65881	0.731934	0.626099	-0.753418	-0.731689	-0.192139	-1.10266	-1.11328	-0.976685	-0.952026
293.5	13.1628	15.2522	20.8469	19.788	14.2106	7.41992	3.74084	1.01123	0.530396	-0.333496	-0.659424	-0.164795	-1.13196	-1.00586	-1.22864	-0.998901
294.5	12.8425	15.0725	20.9153	19.6298	14.4391	7.27148	3.77795	0.757324	0.475708	-0.335449	-0.682861	-0.155029	-1.05969	-0.951172	-1.03918	-1.10437
295.5	12.9832	15.0784	20.7571	19.6259	14.0406	7.20508	3.91467	0.851074	0.534302	-0.181152	-0.930908	-0.155029	-1.09485	-0.707031	-0.920044	-1.22742
296.5	12.825	15.1292	20.9192	19.4423	14.1754	7.3418	3.89709	0.634277	0.456177	-0.302246	-0.948486	-0.254639	-1.15149	-0.822266	-1.03918	-0.952026
297.5	12.8953	15.1819	20.8235	19.4637	13.9352	7.21289	3.85022	0.765137	0.628052	-0.44873	-0.878174	-0.252686	-1.26282	-0.873047	-1.03333	-0.856323
298.5	13.0125	15.2092	20.7278	19.329	13.902	7.33203	3.89709	0.806152	0.290161	-0.395996	-0.780518	-0.227295	-1.41516	-0.830078	-0.904419	-1.00671
299.5	13.0085	15.1135	20.5872	19.2587	14.0992	7.25195	3.70374	0.825684	0.42688	-0.456543	-0.921143	-0.360107	-1.42102	-0.470703	-0.933716	-1.02625
300.5	12.8816	14.9846	20.5676	19.0634	13.9508	7.25977	3.60413	0.921387	0.608521	-0.362793	-0.930908	-0.58667	-1.29797	-0.568359	-0.900513	-1.35828
301.5	12.739	14.9045	20.5403	19.2802	13.9508	7.20898	3.85022	0.874512	0.419067	-0.312012	-0.870361	-0.612061	-1.33899	-0.660156	-1.00012	-1.17859
302.5	12.6199	14.9475	20.509	19.0829	13.9039	7.23633	3.80139	0.794434	0.434692	-0.42334	-0.968018	-0.561279	-1.47766	-0.714844	-1.09387	-1.25476
303.5	12.6101	14.9006	20.4426	19.0751	13.9	7.30273	3.7428	0.685059	0.469849	-0.187012	-0.983643	-0.688232	-1.39954	-0.779297	-1.10364	-1.33289
304.5	12.8269	14.8225	20.6907	19.038	14.0348	7.20313	3.76233	0.769043	0.374146	-0.274902	-0.97583	-0.410889	-1.12024	-0.957031	-1.25012	-1.33484
305.5	12.8074	15.0608	20.5735	19.0165	13.902	7.2168	3.91663	0.747559	0.52063	-0.438965	-1.01099	-0.533936	-0.960083	-0.912109	-1.09583	-1.2489
306.5	12.6375	14.8733	20.3997	19.0829	13.9059	7.23047	3.88538	0.815918	0.428833	-0.319824	-1.13989	-0.412842	-1.00891	-0.769531	-0.98645	-0.998901
307.5	12.6394	14.7717	20.3782	19.0204	13.9821	7.25391	3.92249	0.757324	0.538208	-0.325684	-1.03247	-0.268311	-1.26868	-0.902344	-1.1095	-1.01257
308.5	12.7273	14.7678	20.5657	18.7802	13.818	7.04102	3.68811	0.88623	0.536255	-0.206543	-1.03052	-0.549561	-1.17688	-1.02344	-1.10754	-1.10632
309.5	12.4968	14.6018	20.2922	19.1688	13.6442	7.16406	3.67444	0.765137	0.253052	-0.368652	-1.07935	-0.580811	-1.24329	-0.552734	-1.16614	-1.08679
310.5	12.4695	14.7522	20.4387	18.9032	13.7496	7.34375	3.67053	0.794434	0.227661	-0.380371	-1.04224	-0.451904	-1.22766	-0.859375	-1.37122	-1.14539
311.5	12.6355	14.76	20.5266	18.9032	13.8688	7.33594	3.87756	0.51709	0.319458	-0.349121	-0.977783	-0.531982	-1.17297	-0.814453	-1.26184	-0.998901
312.5	12.7644	14.6116	20.4856	19.0809	13.7086	7.03125	3.7428	0.530762	0.479614	-0.474121	-0.993408	-0.701904	-1.13977	-0.830078	-1.27942	-1.05554
313.5	12.7195	14.5061	20.2122	19.1981	13.5524	7.21484	3.68225	0.739746	0.325317	-0.403809	-1.06372	-0.332764	-1.20813	-0.751953	-1.41418	-0.965698
314.5	12.5144	14.5432	20.1985	19.0966	13.7438	7.10547	3.68811	0.515137	0.282349	-0.595215	-1.36841	-0.311279	-1.04797	-0.623047	-1.54504	-1.13171
315.5	12.5242	14.8557	20.2883	18.9012	13.5895	7.01563	3.76038	0.452637	0.397583	-0.546387	-1.06567	-0.221436	-1.5304	-0.648438	-1.40442	-1.08484
316.5	12.4539	14.5588	20.2903	19.0614	13.6051	7.16797	3.64319	0.41748	0.381958	-0.558105	-0.952393	-0.319092	-1.40344	-0.691406	-1.44739	-1.21765
317.5	12.532	14.6604	20.2688	19.1024	13.7223	7.26367	3.70569	0.665527	0.417114	-0.530762	-1.13989	-0.315186	-1.27258	-0.712891	-1.32825	-1.19031
318.5	12.4441	14.5276	20.2102	18.952	13.5367	7.13281	3.55139	0.88623	0.143677	-0.442871	-1.02856	-0.315186	-1.38977	-0.904297	-1.54309	-1.22937
319.5	12.3484	14.5374	20.2747	18.6591	13.7672	7.26563	3.33264	0.571777	0.27063	-0.481934	-1.00122	-0.389404	-1.46399	-1.16406	-1.35559	-0.963745
320.5	12.4285	14.6545	20.179	18.827	13.8805	7.17969	3.65295	0.702637	0.321411	-0.372559	-1.01489	-0.438232	-1.55188	-0.939453	-1.24817	-1.42468
321.5	12.4519	14.6799	20.0754	18.9188	13.7789	6.98047	3.3053	0.347168	0.39563	-0.425293	-0.665283	-0.46167	-1.43469	-1.20313	-1.65833	-1.35242
322.5	12.5066	14.4573	20.0286	18.9442	13.6207	7.17578	3.34631	0.397949	0.624146	-0.41748	-0.899658	-0.475342	-1.41321	-0.972656	-1.58411	-1.36609
323.5	12.2156	14.4963	19.7844	18.7958	13.5485	7.14648	3.25061	0.497559	0.698364	-0.39209	-1.01685	-0.229248	-1.53821	-0.800781	-1.52942	-1.32507
324.5	12.3484	14.467	19.8997	18.8075	13.7047	7.18359	3.20959	0.442871	0.506958	-0.474121	-0.854736	-0.291748	-1.5304	-0.589844	-1.71301	-1.45398
325.5	12.1277	14.467	19.8313	18.954	13.5094	7.06836	3.151	0.403809	0.385864	-0.54834	-1.03638	-0.379639	-1.51086	-0.736328	-1.41418	-1.4325
326.5	12.2527	14.4104	20.1458	18.911	13.5348	7.18359	3.31116	0.446777	0.503052	-0.337402	-1.08911	-0.447998	-1.70813	-0.617188	-1.50598	-1.22546
327.5	12.1843	14.2971	20.0247	18.8837	13.4469	7.30273	3.401	0.800293	0.495239	-0.427246	-1.16138	-0.514404	-1.67688	-0.480469	-1.66418	-1.4325
328.5	12.3132	14.3635	20.1125	18.995	13.5641	7.30859	3.31116	0.714355	0.354614	-0.546387	-1.10864	-0.518311	-1.62024	-0.546875	-1.40442	-1.3407
329.5	11.9929	14.3635	20.0032	18.7958	13.5231	7.36133	3.23499	0.669434	0.495239	-0.520996	-1.0481	-0.414795	-1.58118	-0.673828	-1.68176	-1.17468
330.5	12.3562	14.344	20.0754	18.8387	13.4098	7.16797	3.26038	0.601074	0.340942	-0.622559	-1.09106	-0.545654	-1.35266	-0.833984	-1.68762	-1.25085
331.5	12.1238	14.4045	19.7004	18.8622	13.2047	7.1543	3.33459	0.530762	0.204224	-0.882324	-1.29419	-0.328857	-1.41321	-0.837891	-1.43372	-1.35242
332.5	12.0339	14.6077	19.761	18.9091	13.2906	7.05273	3.19788	0.321777	0.348755	-0.616699	-1.14185	-0.346436	-1.22571	-1.03906	-1.42981	-1.28601
333.5	12.157	14.26	19.9114	18.9637	13.2574	7.26367	3.34045	0.231934	0.215942	-0.774902	-1.13403	-0.602295	-1.25891	-0.857422	-1.4259	-1.27039
334.5	12.2781	14.1467	19.8821	18.8407	13.3297	7.26953	3.14709	0.397949	0.342896	-0.905762	-1.40161	-0.760498	-1.3761	-0.691406	-1.51379	-1.14929
335.5	11.8562	14.4514	19.8782	18.5946	13.2106	7.2207	3.04944	0.507324	0.432739	-1.03271	-1.28442	-0.39917	-1.5304	-0.890625	-1.37903	-1.38757
336.5	12.0886	14.3206	19.7375	18.7313	13.2594	7.18945	3.17834	0.759277	0.415161	-0.870605	-1.1145	-0.418701	-1.55383	-0.859375	-1.40637	-1.24695
337.5	12.0886	14.3655	19.8469	18.743	13.0504	7.20898	3.11584	0.651855	0.463989	-0.974121	-1.24536	-0.403076	-1.47961	-0.726563	-1.32043	-1.56921
338.5	11.8503	14.301	19.7864	18.5946	13.1012	7.04492	3.23108	0.284668	0.36438	-0.843262	-1.31763	-0.426514	-1.4425	-0.949219	-1.41223	-1.47937
339.5	11.9597	14.2737	19.6946	18.6473	13.025	6.86719	3.21936	0.187012	0.397583	-0.937012	-0.97583	-0.489014	-1.45227	-0.886719	-1.32043	-1.35828
340.5	12.1648	14.1682	19.6829	18.6884	13.1422	7.03516	3.1842	0.444824	0.553833	-0.831543	-1.06177	-0.504639	-1.41907	-0.921875	-1.3595	-1.2157
341.5	12.241	14.3186	19.6321	18.5497	13.3043	7.11328	3.1842	0.269043	0.231567	-0.702637	-0.901611	-0.64917	-1.52063	-0.724609	-1.39661	-1.42664
342.5	12.2156	14.1917	19.7004	18.5243	13.1715	7.13672	3.21545	0.520996	0.52063	-0.743652	-0.760986	-0.598389	-1.66125	-0.621094	-1.48645	-1.43054
343.5	12.2546	14.2483	19.5813	18.5302	13.2594	6.95898	3.276	0.315918	0.397583	-0.772949	-0.91333	-0.428467	-1.30969	-0.851563	-1.43176	-1.41296
344.5	11.8894	14.2014	19.8997	18.5692	13.2184	7.00977	3.44788	0.302246	0.253052	-0.911621	-0.870361	-0.506592	-1.67688	-0.939453	-1.4884	-1.39343
345.5	11.8367	14.1448	19.6868	18.5204	13.2828	7.1582	3.35413	0.351074	0.256958	-0.993652	-0.841064	-0.748779	-1.45032	-1.03711	-1.59973	-1.53601
346.5	11.9734	14.1917	19.7161	18.7059	13.1715	6.83008	3.56506	0.397949	0.299927	-0.929199	-0.932861	-0.987061	-1.35071	-0.824219	-1.83997	-1.43835
347.5	11.782	14.0725	19.8762	18.4462	13.3141	6.95313	3.45569	0.255371	0.323364	-0.935059	-0.962158	-0.694092	-1.1593	-1.14063	-1.54504	-1.28015
348.5	11.7273	14.2112	19.9485	18.4872	13.0778	7.06836	3.24084	0.335449	0.0655518	-0.759277	-1.03833	-0.565186	-1.27063	-0.861328	-1.58411	-1.4989
349.5	12.0554	14.1467	19.9426	18.6102	13.1871	7.16797	3.31702	0.315918	0.23938	-0.837402	-1.0481	-0.567139	-1.50891	-0.957031	-1.68372	-1.45593
350.5	11.575	14.301	20.0266	18.4052	13.1852	7.14258	3.08459	0.269043	0.266724	-0.935059	-1.24146	-0.764404	-1.68469	-1.07227	-1.46106	-1.46765
351.5	11.5144	14.2756	19.8489	18.3856	13.1656	7.12695	3.38538	0.163574	0.169067	-1.07373	-1.11646	-0.615967	-1.45227	-1.00195	-1.49622	-1.30554
352.5	11.4539	14.2991	19.6614	18.4598	13.1227	7.02539	3.22717	0.19873	-0.0477295	-0.927246	-1.26489	-0.537842	-1.49524	-1.11719	-1.55286	-1.33679
353.5	11.5398	14.1155	19.804	18.5282	13.1442	6.83789	3.31116	0.0581055	0.200317	-0.940918	-1.22583	-0.406982	-1.54993	-1.10938	-1.60364	-1.5946
354.5	11.5574	14.0315	19.8235	18.4364	12.8707	7.08594	3.22913	-0.0727539	0.159302	-1.05029	-1.18286	-0.631592	-1.39172	-1.02344	-1.63879	-1.59656
355.5	11.4929	14.0217	19.5598	18.3641	12.6891	6.96094	3.21545	0.103027	0.241333	-0.82373	-1.22583	-0.569092	-1.505	-1.2793	-1.74622	-1.45593
356.5	11.6765	14.2678	19.5344	18.3368	12.7301	6.86914	3.3385	0.0229492	0.141724	-0.796387	-1.50317	-0.670654	-1.61829	-1.25391	-1.79895	-1.53015
357.5	11.8132	14.1565	19.425	18.4677	12.7887	6.78516	3.0592	0.220215	0.23938	-1.14014	-1.38599	-0.838623	-1.56946	-1.2168	-1.65637	-1.51648
358.5	11.9714	14.1194	19.6008	18.37	12.5133	6.6582	3.07288	0.32959	0.251099	-1.39014	-1.49927	-0.797607	-1.51672	-0.972656	-1.74622	-1.33093
359.5	11.9792	14.1155	19.3879	18.1942	12.693	6.46875	3.15491	0.0639648	-0.039917	-1.05225	-1.34106	-0.739014	-1.60461	-0.996094	-1.58411	-1.48914
360.5	11.739	14.3674	19.5461	18.3759	12.6891	6.375	3.01038	0.19873	0.0147705	-1.0874	-1.46997	-0.670654	-1.85657	-0.978516	-1.59583	-1.41296
361.5	11.8894	14.137	19.509	18.5927	12.7731	6.53711	3.23889	0.097168	0.112427	-1.06201	-1.302	-0.783936	-1.60461	-1.01172	-1.75208	-1.55164
362.5	11.8699	14.2346	19.4583	18.4657	12.9801	6.66406	3.14514	0.161621	0.190552	-1.24756	-1.27271	-0.653076	-1.52258	-0.806641	-1.5509	-1.48523
363.5	11.9675	14.1956	19.4856	18.3876	12.7555	6.83789	2.94592	0.257324	-0.299683	-1.09912	-1.23755	-0.901123	-1.59094	-1.00391	-1.58997	-1.39929
364.5	11.5769	13.9944	19.3606	18.5458	12.5465	6.74414	3.06702	0.144043	-0.0906982	-1.0835	-1.50122	-0.862061	-1.71594	-1.03906	-1.70129	-1.52234
365.5	11.7585	14.3108	19.4407	18.3368	12.6305	6.80859	2.86584	0.13623	0.0714111	-1.2417	-1.2981	-0.871826	-1.63586	-1.2207	-1.73254	-1.45007
366.5	11.6218	14.3577	19.5364	18.3895	12.7555	6.95313	2.85803	0.282715	-0.039917	-1.16553	-1.16333	-0.668701	-1.65344	-1.2207	-1.53137	-1.48523
367.5	11.7449	14.3284	19.5911	18.3641	12.7848	6.63867	3.0885	0.438965	-0.129761	-1.271	-1.44263	-0.621826	-1.52258	-1.21289	-1.59192	-1.5321
368.5	11.698	14.2307	19.4387	18.2001	12.5289	6.50781	3.03186	0.317871	0.038208	-1.30811	-1.22192	-0.783936	-1.71985	-1.27148	-1.39465	-1.3114
369.5	11.6492	14.0237	19.4348	18.368	12.402	6.33594	3.23108	0.188965	-0.024292	-1.40381	-1.28052	-0.719482	-1.73352	-1.36328	-1.60364	-1.34265
370.5	11.7117	14.0413	19.5696	18.2548	12.3571	6.44336	3.06311	0.32959	0.085083	-1.43896	-1.37817	-0.563232	-1.76672	-1.13281	-1.58801	-1.245
371.5	11.5281	14.0042	19.3059	18.3192	12.2946	6.54688	3.19397	0.356934	-0.039917	-1.40771	-1.33325	-0.594482	-1.68274	-1.28711	-1.76575	-1.4032
372.5	11.5769	14.2034	19.5735	18.411	12.2711	6.81641	3.11389	0.519043	-0.301636	-1.28857	-1.52271	-0.787842	-1.82727	-1.32617	-1.66418	-1.38367
373.5	11.6316	14.3049	19.5208	18.4364	12.277	6.68945	3.03577	0.358887	-0.108276	-1.31006	-1.38208	-0.891357	-1.66907	-1.26563	-1.79114	-1.53796
374.5	11.6921	14.0374	19.2864	18.4208	12.277	6.38086	2.92444	0.29834	-0.0906982	-1.20459	-1.38989	-0.766357	-1.58704	-1.00977	-1.62708	-1.32507
375.5	11.6531	13.9358	19.5266	18.0653	12.2203	6.36328	2.92444	0.097168	0.0284424	-1.29834	-1.3938	-0.709717	-1.75891	-1.14453	-1.60754	-1.33875
376.5	11.5222	13.9104	19.5442	18.3798	12.3063	6.35742	3.04944	0.157715	0.0772705	-1.26709	-1.37231	-0.725342	-1.46204	-0.964844	-1.59387	-1.39343
377.5	11.6257	14.0706	19.5422	18.4696	12.4254	6.33789	3.10217	0.23584	-0.0535889	-1.22607	-1.30591	-0.674561	-1.52258	-1.16602	-1.8927	-1.35242
378.5	11.4929	14.1975	19.3899	18.2977	12.4821	6.19141	2.87952	0.257324	0.0167236	-1.29248	-1.37231	-0.531982	-1.66711	-1.20508	-1.66809	-1.22156
379.5	11.4753	13.9846	19.5325	18.0731	12.4235	6.17773	2.6803	0.233887	-0.0692139	-1.45654	-1.11646	-0.756592	-1.71204	-1.22656	-1.75012	-1.25476
380.5	11.6042	13.7268	19.3313	18.0966	12.4762	6.40625	2.86194	-0.0473633	-0.174683	-1.37646	-1.14575	-0.571045		-1.43555	-1.87317	-1.46765
381.5	11.5925	13.7932	19.5071	18.2157	12.5426	6.64648	2.90686	0.0483398	-0.200073	-1.27686	-1.23755	-0.686279		-1.20703	-1.78528	-1.70984
Sensogram (right panel): CD1d-endo																						Equilibrium curve (left panel)
0.5	0.174561	0.267578	0.228516	0.432617	0.311768	0.706543	0.435791	0.314209	0.138184	0.310547	0.19458	-0.0529785	-0.123047	0.210205	0.26001	0						Concentration [μM]	Response Units (RU)
1.5	0.184326	0.169922	0.339844	0.40918	0.366455	0.595215	0.32251	0.30249	0.116699	0.570313	0.385986	0.27124	0.0292969	0.175049	0.0842285	0						300	918	850
2.5	0.262451	0.400391	0.414063	0.334961	0.505127	0.421387	0.172119	0.693115	0.118652	0.416016	0.411377	0.197021	-0.117188	0.0227051	0.0705566	0						150	801	772
3.5	-0.206299	0.0234375	-0.0078125	-0.256836	0.169189	0.149902	0.0803223	-0.0705566	-0.104004	0.193359	-0.321045	-0.0529785	-0.207031	-0.350342	0.187744	0						75	664	642
4.5	0.354248	0.0820313	0.613281	-0.0263672	0.405518	0.546387	0.426025	0.249756	0.0834961	0.0605469	0.370361	-0.418213	0.162109	0.0656738	0.4729	0						37.5	528	513
5.5	11.4539	6.93945	6.83398	7.12402	7.25903	9.04639	0.0783691	10.5212	6.94482	-0.101563	7.39185	-0.0236816	8.36328	8.37427	0.181885	0						18.75	381	373
6.5	-8.77466	-7.82031	-7.0332	-7.8623	-7.55542	-8.34229	0.0822754	-9.22095	-7.44971	-0.761719	-7.44409	-0.63501	-8.25195	-6.22144	-0.269287	0						9.37	253	250
7.5	0.68042	-0.419922	0.195313	-0.0166016	0.206299	0.251465	0.076416	0.322021	0.0268555	-0.0800781	0.417236	0.0466309	0.0859375	0.458252	0.0568848	0						4.68	156	151
8.5	-8.18481	-4.78125	-4.86133	-5.03809	-2.62769	-4.73096	0.107666	-8.52954	-4.94775	0.240234	-3.84253	-0.4104	-7.03516	-3.36206	-0.288818	0						2.34	88.7	85.2
9.5	-1.07153	1.66406	2.04102	1.3916	0.798096	1.84326	1.00415	7.12085	0.813965	1.38477	1.91138	-1.40454	0.181641	0.182861	-0.392334	0						1.17	50	43.6
10.5	2.93823	3.22266	3.45898	3.2627	3.302	3.66162	-3.19116	4.57007	2.93115	0.28125	3.71021	0.390381	2.42383	2.38599	1.13892	0						0.58	28.2	25.9
11.5	0.289795	0.144531	0.191406	-0.192383	0.200439	0.259277	-0.398193	0.241943	0.169434	0.203125	0.102783	-0.0393066	0.046875	-0.176514	0.199463	0						0.29	14.2	12.6
12.5	-0.165283	-0.0351563	-0.117188	-0.319336	-0.197998	-0.0493164	0.00219727	0.181396	-0.277832	0.00195313	-0.174561	-0.105713	-0.238281	-0.332764	-0.232178	0						0.14	7.75	5.62
13.5	-0.0227051	0.117188	-0.144531	-0.0283203	-0.041748	-0.0415039	-0.12085	0.27124	-0.180176	-0.0214844	-0.106201	-0.0881348	-0.203125	-0.164795	-0.195068	0						0.07	2.75	0.608
14.5	-0.149658	0.101563	-0.123047	-0.0673828	-0.0593262	0.0522461	-0.197021	-0.240479	-0.17627	-0.146484	-0.203857	-0.0373535	-0.443359	-0.272217	-0.17749	0						0.03	1.53	-1.49
15.5	-0.198486	0.0253906	-0.111328	0.0712891	0.10083	0.00537109	0.013916	-0.0158691	-0.330566	0.0976563	-0.106201	-0.125244	-0.265625	-0.350342	-0.0407715	0						0.01	0.00925	-1.01
16.5	-0.00708008	0.0683594	-0.240234	-0.176758	-0.110107	-0.141113	-0.0935059	-0.060791	-0.453613	-0.148438	-0.0554199	-0.217041	-0.330078	-0.0690918	-0.161865	0						0	0	0
17.5	0.0144043	0.255859	0.175781	0.192383	0.0930176	0.155762	0.187744	0.00952148	0.0952148	0.0722656	0.212158	0.0603027	0.310547	0.243408	0.283447	0
18.5	0.299561	0.433594	0.107422	0.211914	0.210205	0.356934	0.22876	0.241943	0.253418	0.152344	0.356689	0.095459	0.337891	0.231689	0.156494	0
19.5	0.0495605	0.261719	0.148438	0.12207	0.149658	-0.0727539	0.0686035	0.107178	0.0405273	0.199219	0.227783	0.00756836	0.181641	0.212158	-0.017334	0
20.5	-0.0891113	0.0585938	-0.111328	0.0888672	0.0441895	-0.322754	-0.00366211	0.107178	0.187012	-0.0332031	0.00512695	0.12085	-0.0742188	-0.127686	-0.0935059	0
21.5	0.0671387	0.00390625	-0.109375	-0.0556641	-0.194092	-0.178223	-0.0700684	0.0231934	0.0913086	0.0585938	0.0754395	0.210693	0.0585938	0.0656738	-0.0524902	0
22.5	0.158936	0.0488281	0.15625	0.170898	-0.0202637	0.00732422	-0.00366211	0.101318	0.270996	-0.119141	0.214111	0.386475	0.0371094	-0.0456543	-0.00952148	0
23.5	0.057373	-0.248047	-0.0195313	-0.139648	-0.18042	0.0620117	-0.314209	-0.209229	0.0307617	-0.0761719	-0.166748	-0.0100098	0.0390625	0.0578613	-0.0935059	0
24.5	0.199951	-0.134766	0.105469	-0.0400391	0.0012207	0.0991211	-0.00756836	-0.101807	0.247559	0.132813	-0.0827637	-0.115479	0.136719	0.0266113	0.0100098	0
25.5	-0.0480957	-0.167969	-0.117188	-0.202148	-0.197998	-0.012207	-0.00756836	-0.000244141	0.0854492	-0.144531	-0.160889	-0.113525	-0.0195313	0.104736	0.00415039	0
26.5	-0.0461426	-0.191406	0.0253906	-0.270508	-0.143311	0.0424805	-0.0915527	-0.158447	-0.0805664	-0.0800781	-0.303467	-0.215088	0.0507813	-0.127686	-0.0388184	0
27.5	-0.16333	-0.462891	-0.0273438	-0.0810547	0.19458	-0.0512695	0.0881348	-0.0334473	-0.244629	-0.0214844	-0.139404	-0.045166	-0.046875	-0.0554199	0.0314941	0
28.5	-0.143799	-0.0527344	0.140625	0.176758	0.112549	-0.00439453	0.201416	0.230225	-0.0161133	0.0566406	0.128174	-0.00219727	0.0273438	0.106689	0.199463	0
29.5	0.184326	0.0566406	0.386719	0.0107422	0.167236	0.0952148	0.3479	0.318115	0.185059	0.0117188	0.309814	0.0720215	0.0449219	0.253174	0.0490723	0
30.5	-0.0695801	0.185547	-0.0234375	0.0849609	0.130127	0.351074	0.193604	0.220459	0.0600586	0.0078125	0.036377	-0.0529785	0.199219	0.325439	0.0861816	0
31.5	-0.0285645	-0.240234	-0.0410156	-0.0400391	0.120361	0.128418	0.0939941	0.0856934	0.0307617	0.0546875	-0.0808105	-0.0432129	0.0742188	0.315674	0.12915	0
32.5	-0.309814	-0.337891	-0.210938	-0.348633	-0.160889	-0.289551	-0.185303	-0.240479	-0.330566	-0.0683594	-0.190186	-0.230713	-0.220703	0.0812988	0.0510254	0
33.5	0.0241699	0.111328	0.371094	0.225586	0.284424	0.269043	0.236572	0.107178	0.153809	0.283203	0.249268	0.322021	0.150391	0.344971	0.148682	0
34.5	-0.180908	-0.259766	0.230469	0.0224609	0.134033	-0.158691	-0.0134277	-0.0158691	0.116699	0.105469	-0.164795	0.224365	0.0195313	0.00708008	0.136963	0
35.5	0.199951	0.0078125	0.611328	0.0205078	0.202393	0.337402	0.0100098	0.2771	0.259277	0.332031	0.157471	0.202881	0.265625	-0.0065918	0.121338	0
36.5	-0.0266113	-0.0800781	0.402344	0.0712891	0.0422363	0.278809	-0.12085	0.0817871	0.128418	0.164063	-0.106201	0.103271	0.0117188	0.020752	-0.0466309	0
37.5	-0.0168457	0.015625	0.335938	0.147461	0.200439	0.446777	0.107666	0.343506	0.395996	0.382813	0.151611	0.140381	0.0859375	0.280518	0.0666504	0
38.5	0.0319824	0.0664063	0.650391	0.356445	0.147705	0.10498	0.230713	0.517334	0.280762	0.386719	0.186768	0.654053	0.306641	0.292236	0.248291	0
39.5	0.201904	0.0234375	0.570313	0.43457	0.450439	0.296387	0.183838	0.439209	0.101074	0.371094	0.108643	0.575928	0.0449219	0.466064	0.092041	0
40.5	0.174561	0.123047	0.658203	-0.0263672	-0.0593262	0.081543	0.00805664	0.0349121	-0.146973	0.298828	-0.0671387	0.351318	-0.0625	0.331299	0.0979004	0
41.5	0.0593262	-0.0820313	0.117188	-0.0673828	-0.041748	-0.14502	-0.226318	-0.0217285	-0.154785	0.0859375	-0.233154	0.0310059	-0.324219	-0.0651855	0.0236816	0
42.5	-0.13208	-0.0625	0.324219	-0.0751953	-0.0808105	-0.227051	-0.189209	0.128662	-0.0473633	0.257813	0.00708008	0.0524902	-0.306641	-0.209717	0.246338	0
43.5	0.258545	0.402344	0.636719	0.182617	0.0500488	0.415527	-0.198975	0.398193	0.214355	0.509766	0.50708	0.00170898	0.248047	-0.166748	0.250244	0
44.5	0.594482	0.859375	0.917969	0.428711	0.407471	1.00342	-0.0407715	0.765381	0.32373	0.410156	0.495361	0.24585	0.494141	-0.0222168	0.453369	0
45.5	-0.22583	-0.0800781	-0.0703125	-0.426758	-0.196045	-0.23291	-0.0700684	-0.426025	-0.658691	-0.0820313	-0.322998	0.197021	-0.232422	-0.0671387	-0.538818	0
46.5	582.634	344.4	259.168	71.1318	112.902	4.7124	-0.37085	16.3552	0.882324	0.591797	0.780518	0.0407715	1.41797	-0.344482	0.092041	0
47.5	2905.61	1584.38	1106.21	605.913	411.402	151.263	22.5881	77.2869	25.5112	15.7422	10.1165	-1.82056	10.3047	-1.30347	3.85181	0
48.5	3661.3	2000.3	1344.44	819.899	504.363	278.363	128.649	99.9392	48.9351	29.9453	13.6965	0.794678	10.2012	0.036377	5.36548	0
49.5	3864.21	2132.25	1415.99	873.606	529.474	313.429	174.182	104.5	55.8335	32.4863	13.1497	9.88452	7.70703	3.03833	3.93188	0
50.5	3940.41	2176.81	1444.69	893.849	540.361	325.085	188.541	106.668	56.5288	33.6152	12.8528	15.2361	6.98828	4.64575	3.47095	0
51.5	3977.66	2191.84	1459.36	904.347	546.886	330.585	194.004	108.027	54.8647	34.0703	12.7981	17.0759	6.63086	5.07349	2.94946	0
52.5	3932.93	2161	1438.59	899.175	544.952	333.796	197.145	108.482	54.2886	34.5605	13.0461	18.1111	6.68164	5.55005	2.93188	0
53.5	3622.27	2013.45	1353.63	858.337	526.757	329.939	198.19	106.539	54.4722	34.5176	13.0579	18.5505	6.68164	5.63403	3.13696	0
54.5	3212.71	1818.96	1250.16	807.263	502.355	318.726	194.854	103.228	54.7026	33.6074	12.8469	19.1169	6.20508	5.7688	2.76978	0
55.5	2817.4	1631.16	1151.47	757.218	479.552	306.947	188.938	99.8162	53.5542	32.752	12.9348	20.072	5.47656	6.61646	2.20532	0
56.5	2506.94	1491.62	1068.38	716.718	459.642	296.507	183.231	96.2615	53.9155	31.6387	12.3215	20.4568	4.39844	6.63403	1.05103	0
57.5	2207.11	1367.58	993.346	676.554	440.214	286.703	178.092	93.4529	53.5933	30.916	12.4426	20.6619	3.54688	7.02856	0.806885	0
58.5	1960.19	1267.65	921.953	643.899	425.521	277.904	172.551	91.2107	52.394	30.3555	13.1887	19.6853	3.22852	6.62231	0.592041	0
59.5	1750.84	1195.26	872.779	616.87	411.956	270.878	167.742	89.7205	50.5854	30.1016	13.2532	17.2849	2.76172	5.43677	0.443604	0
60.5	1569.32	1137.37	827.439	595.647	401.575	264.978	163.489	88.4236	49.2397	30.0352	13.5969	14.7791	2.83789	4.42896	0.150635	0
61.5	1452.74	1093.11	794.582	580.538	395.193	260.75	160.655	88.3376	49.4741	30.5625	14.3352	12.9158	3.38477	3.9231	0.545166	0
62.5	1332.5	1064.06	765.24	567.019	387.628	257.261	157.686	86.7498	49.3003	30.125	14.386	10.574	3.375	3.15552	0.304932	0
63.5	1237.8	1032.75	740.467	554.358	382.243	253.416	155.391	86.4333	49.6147	30.2676	14.6125	8.59155	3.11914	2.44458	0.459229	0
64.5	1170.18	1008.5	724.051	546.729	378.378	251.033	153.783	85.822	49.8394	30.2695	14.843	6.77905	3.23633	2.33325	0.176025	0
65.5	1109.72	980.943	709.098	539.427	374.99	249.136	152.803	85.6248	50.3647	30.4531	15.1067	4.97241	3.50977	2.35669	0.5354	0
66.5	1071.45	961.941	697.471	534.479	372.841	247.587	152.033	85.533	50.6089	30.4844	14.9836	3.22632	3.59766	2.36255	0.607666	0
67.5	1032.53	944.369	688.676	530.167	370.544	246.679	151.395	85.365	50.7729	30.6895	15.1633	1.31616	3.63672	1.9895	0.44165	0
68.5	1002.8	924.713	679.838	525.954	369.075	245.234	150.567	84.9392	50.7007	30.4668	15.0989	0.488037	3.66211	1.92505	0.256104	0
69.5	980.385	904.744	674.771	523.79	367.661	244.892	150.498	84.8611	50.8569	30.4668	15.1086	-0.5979	3.4707	1.87622	0.240479	0
70.5	959.409	887.355	670.383	521.237	366.741	244.662	150.408	84.9412	51.0425	30.457	15.2981	-4.06274	3.44141	1.90747	0.293213	0
71.5	947.282	872.217	667.191	520.157	366.577	244.193	149.883	85.0896	51.3276	30.6406	15.5032	-5.9104	3.79688	1.99927	0.511963	0
72.5	936.149	857.74	664.381	519.403	366.109	244.193	150.203	85.2673	51.5327	30.7188	15.6184	-6.05884	3.86914	2.22778	0.588135	0
73.5	926.493	843.244	662.264	518.036	365.833	243.916	149.658	85.1697	51.3237	30.4141	15.1145	-5.8479	3.79688	1.77271	0.343994	0
74.5	920.487	830.09	661.193	517.626	365.792	243.847	149.848	85.1208	51.3979	30.3184	15.2649	-4.91235	3.57813	1.63208	0.486572	0
75.5	912.954	818.176	659.607	517.214	365.937	243.875	149.881	85.2185	51.562	30.4551	15.1536	-3.86548	3.8125	1.72192	0.664307	0
76.5	910.895	820.758	658.924	517.36	366.447	244.203	150.18	85.3826	51.5913	30.416	15.5149	-2.73071	3.5957	1.7981	0.769775	0
77.5	906.657	845.313	658.186	517.431	366.603	244.277	150.194	85.7283	51.6909	30.3613	15.5793	-1.11743	3.63477	1.8313	0.685791	0
78.5	903.905	864.969	657.658	517.257	367.07	244.208	150.172	85.7751	51.4155	30.2754	15.3352	0.730225	3.36719	1.77075	0.242432	0
79.5	902.415	877.256	657.488	517.308	367.14	244.244	150.114	85.7263	51.3335	29.8281	15.0793	2.15601	3.1582	1.55396	0.177979	0
80.5	901.343	891.627	656.818	517.624	367.398	244.708	150.412	85.7908	51.4839	30.082	15.1379	4.21655	3.53906	1.6106	0.363525	0
81.5	901.772	905.221	657	518.315	368.072	245.035	150.514	86.3279	51.6694	30.1875	15.2258	5.70483	3.75586	1.82349	0.679932	0
82.5	900.499	911.053	656.764	518.345	368.544	245.269	150.737	86.238	51.439	30.0371	15.2395	6.65405	3.63477	1.72778	0.580322	0
83.5	900.378	906.805	656.725	518.688	368.876	245.439	150.821	86.0427	51.1304	29.8535	14.9465	7.13843	3.23633	1.61646	0.236572	0
84.5	901.989	897.109	657.002	519.155	369.292	245.96	151.051	86.5154	51.3745	29.9004	15.1399	7.82202	3.6875	1.66724	0.19165	0
85.5	902.122	885.553	657.238	519.612	370.031	245.996	151.461	86.5544	51.521	29.8438	15.1204	8.11108	3.37109	1.58325	0.226807	0
86.5	903.124	873.094	657.227	519.798	370.044	245.91	151.492	86.6267	51.2261	29.5977	14.7942	8.03882	3.3457	1.38599	0.31665	0
87.5	904.05	859.977	657.432	520.491	370.96	246.3	151.846	86.6873	51.5112	29.6406	15.1418	8.46851	3.22266	1.69849	0.154541	0
88.5	905.552	848.777	657.682	520.431	371.206	246.677	151.66	86.3552	51.146	29.4492	14.7219	8.30835	3.10352	1.31567	-0.0231934	0
89.5	906.872	839.029	658.023	520.735	371.781	247.052	151.793	86.4607	50.8433	29.4297	14.6301	8.1853	2.84961	1.44653	-0.11499	0
90.5	907.596	830.666	658.174	521.206	372.488	247.439	152.178	86.8005	50.9058	29.4141	14.8352	8.67749	2.98633	1.38208	-0.238037	0
91.5	908.887	824.098	658.398	521.827	372.886	247.99	152.416	87.1013	50.9702	29.5078	14.8801	8.63647	3.16406	1.62427	-0.132568	0
92.5	910.317	818.686	658.818	522.288	373.583	248.388	152.864	87.1267	50.9878	29.6367	15.0657	8.78296	3.32227	1.60864	0.19165	0
93.5	911.274	813.939	659.021	522.522	373.882	248.455	152.838	87.2595	50.6812	29.043	14.5208	8.4353	3.0293	1.63208	-0.136475	0
94.5	912.094	811.186	659.443	523.095	374.519	248.953	153.19	87.3513	50.7183	29.084	14.6985	8.54858	3.00781	1.63208	-0.0231934	0
95.5	912.753	808.301	659.785	523.415	375.007	249.353	153.268	87.5837	50.7202	29.4512	14.8215	8.58569	3.08203	1.55396	-0.253662	0
96.5	913.76	805.037	659.928	523.913	375.523	249.605	153.403	87.4197	50.4312	28.9551	14.468	8.19897	3.05273	1.27271	-0.343506	0
97.5	914.667	805.467	660.426	524.321	376.228	250.019	153.725	87.488	50.5835	28.9414	14.4856	8.20093	2.88281	1.34888	-0.0446777	0
98.5	915.62	803.223	660.822	524.866	376.693	250.443	154.045	87.9666	50.2632	28.8477	14.5696	8.2146	3.08594	1.59302	0.0217285	0
99.5	916.307	802.996	661.15	525.128	376.943	250.712	154.166	87.865	50.3901	28.748	14.4485	8.38647	2.95508	1.25513	-0.18335	0
100.5	916.856	801.93	661.521	525.341	377.507	250.998	154.334	88.0466	50.062	28.2441	14.3098	8.11304	2.76758	1.34106	-0.275146	0
101.5	917.403	801.947	662.461	526.04	378.245	251.634	154.614	88.3279	50.2378	28.7383	14.4153	7.98022	2.79492	1.60474	-0.281006	0
102.5	918.143	801.494	662.66	526.503	378.638	251.951	154.92	88.3298	50.0972	28.6348	14.3352	8.01733	2.71484	1.43481	-0.0622559	0
103.5	918.911	801.037	663.166	527.03	379.298	252.292	155.053	88.3337	50.1577	28.4375	14.3489	8.16772	2.57422	1.39185	-0.00366211	0
104.5	919.456	800.832	663.568	527.417	379.784	252.808	155.385	88.6033	50.2144	28.5313	14.3782	7.92944	2.88867	1.54419	0.0646973	0
105.5	919.376	800.41	663.881	527.524	380.251	253.011	155.289	88.4314	50.0796	28.3984	14.1497	7.88843	2.51172	1.47974	-0.386475	0
106.5	919.927	799.668	664.324	528.03	380.773	253.47	155.631	88.8591	50.1323	28.4668	14.2571	8.12085	2.65625	1.45044	-0.357178	0
107.5	920.669	800.225	664.746	528.294	381.165	253.976	156.033	89.2087	50.1226	28.2813	14.4114	7.91772	3.02148	1.5188	-0.0915527	0
108.5	920.034	799.543	664.906	528.72	381.368	254.271	156.174	89.3455	50.0483	28.1426	14.2434	7.68335	2.82617	1.64966	-0.0720215	0
109.5	920.206	799.793	665.66	529.142	382.105	254.748	156.567	89.3923	50.1421	28.1113	14.425	7.81616	2.69531	1.84692	-0.130615	0
110.5	919.309	799.922	666.285	529.31	382.363	255.095	156.905	89.3611	50.437	28.1699	14.5891	7.72437	2.94141	1.87622	0.113525	0
111.5	917.159	799.943	666.26	529.507	382.316	255.126	156.563	89.1384	49.9448	27.7832	14.3938	7.38843	2.66602	1.677	-0.197021	0
112.5	916.833	799.514	666.244	529.396	382.425	255.064	156.58	89.1287	49.5737	27.6738	13.7532	7.12671	2.625	1.34106	-0.220459	0
113.5	918.319	799.814	666.941	529.911	383.224	255.447	157.053	89.3865	49.5796	27.7988	14.1067	7.38257	2.79883	1.81177	-0.2146	0
114.5	919.204	799.6	667.127	530.259	383.491	255.519	157.1	89.406	49.4409	27.6426	13.8372	6.96851	2.73438	1.44067	-0.249756	0
115.5	919.219	799.574	666.846	529.854	383.337	255.666	157.129	88.3474	48.9741	27.2578	13.1516	6.59546	2.30273	1.20825	-0.743896	0
116.5	918.3	799.615	667.135	530.052	383.726	255.705	157.961	88.908	48.6772	27.0195	13.0735	6.98218	2.0332	1.61646	-0.952881	0
117.5	784.706	727.344	522.469	527.624	303.197	254.236	157.805	73.6033	42.4995	26.1973	10.3977	6.75171	1.90625	1.65161	-0.281006	0
118.5	-1464.37	-410.125	-175.125	213.114	32.2297	110.773	129.871	16.0896	8.64404	5.07422	-2.60229	4.17944	-4.49219	-0.381592	-2.38452	0
119.5	-2478.8	-1139.17	-553.893	-164.065	-101.975	-14.3911	29.8342	-11.969	-8.64697	-8.17188	-7.41675	-3.84985	-6.2832	-4.42261	-3.52905	0
120.5	-2765.33	-1381.73	-673.137	-286.212	-148.944	-58.8911	-21.5076	-20.6506	-14.0239	-12.6016	-8.58276	-6.78931	-6.5	-5.89526	-3.44507	0
121.5	-2957.48	-1496.56	-735.516	-341.915	-172.387	-79.7993	-39.3455	-25.2073	-16.1392	-14.2344	-9.198	-7.52563	-6.70898	-6.28979	-3.45874	0
122.5	-3050.88	-1561.3	-772.99	-372.874	-185.481	-89.1743	-47.4958	-27.3284	-17.2798	-14.9453	-9.29565	-8.10181	-6.5625	-6.36792	-3.4646	0
123.5	-3047.03	-1583.51	-773.412	-385.954	-186.335	-94.1196	-51.6111	-28.178	-17.6978	-15.2598	-9.39526	-8.05493	-6.75391	-6.46558	-3.39038	0
124.5	-2666.78	-1453.71	-688.875	-367.97	-164.411	-88.1841	-51.8181	-26.0022	-16.6079	-14.623	-9.21948	-7.99634	-6.31641	-6.54565	-3.20093	0
125.5	-2218.33	-1208.45	-556.459	-306.841	-131.641	-74.6646	-45.947	-21.8479	-14.3442	-13.2969	-8.35034	-7.94556	-6.03711	-6.55347	-3.05835	0
126.5	-1716.93	-990.322	-451.297	-248.622	-104.468	-58.4087	-37.5583	-17.719	-11.5767	-11.1367	-6.86597	-7.20337	-5.1582	-5.823	-2.60522	0
127.5	-1343.33	-775.988	-344.623	-190.396	-75.8875	-45.022	-28.7341	-13.1272	-8.36572	-8.61914	-4.9187	-5.99048	-3.75781	-4.89917	-1.91968	0
128.5	-1051.28	-634.756	-272.756	-148.729	-58.032	-31.188	-21.6345	-9.9104	-5.93018	-6.41797	-3.48315	-4.79712	-2.75781	-4.31128	-1.56812	0
129.5	-784.995	-482.963	-205.977	-108.478	-40.4539	-21.1782	-15.7556	-6.79907	-3.86572	-4.9375	-2.35034	-3.3772	-1.89258	-3.11011	-1.01929	0
130.5	-651.124	-369.316	-148.643	-75.4678	-26.3816	-15.6919	-10.3064	-3.69165	-2.14502	-3.17773	-1.65112	-2.13892	-1.17578	-2.25659	-0.8396	0
131.5	-483.521	-298.037	-121.012	-58.2725	-19.2664	-9.20947	-6.24585	-2.20337	-1.08447	-2.07031	-0.99292	-1.43384	-0.828125	-1.30542	-0.491943	0
132.5	-370.761	-217.094	-85.9082	-35.9834	-9.36401	-4.49268	-3.51147	-0.568604	-0.13916	-1.31641	-0.381592	-0.806885	-0.320313	-0.885498	-0.437256	0
133.5	-297.421	-174.537	-61.5195	-25.2451	-4.06909	-0.00830078	-1.0896	0.179443	0.288574	-0.951172	-0.041748	-0.154541	-0.298828	-0.559326	-0.314209	0
134.5	-217.706	-134.121	-46.4648	-15.085	-0.0671387	1.97021	0.365479	0.626709	0.364746	-0.939453	-0.258545	-0.12915	-0.351563	-0.699951	-0.573975	0
135.5	-184.279	-99.4766	-31.7871	-7.65527	3.2688	3.07373	1.9397	1.58374	1.00342	-0.238281	0.155518	0.197021	-0.189453	-0.192139	-0.0915527	0
136.5	-136.615	-78.2148	-22.7031	-2.84082	5.44067	4.80225	2.69556	1.97437	1.38428	-0.0546875	0.329346	0.325928	-0.0410156	0.0227051	-0.23999	0
137.5	-101.142	-54.9043	-11.1191	3.12402	8.04614	6.31592	3.30103	2.15991	1.51904	0.164063	0.274658	0.251709	0.0957031	0.0617676	-0.384521	0
138.5	-92.5481	-45	-6.22656	5.94238	9.13794	6.81982	3.91626	2.5564	1.72412	0.347656	0.323486	0.605225	0.330078	0.182861	-0.24585	0
139.5	-62.7708	-33.7559	-1.87305	8.00879	10.4172	7.59717	3.96313	2.54077	1.7085	0.119141	0.0715332	0.42749	0.361328	-0.00463867	-0.359131	0
140.5	-49.8606	-23.2559	2.13867	10.4287	11.6594	7.98975	4.30688	2.51343	1.86475	-0.169922	-0.0183105	0.39624	0.183594	0.0285645	-0.505615	0
141.5	-35.9114	-15.4512	4.98828	11.8232	11.9133	8.37646	4.4104	2.7146	1.57568	0.115234	0.10083	0.642334	-0.0078125	0.106689	-0.488037	0
142.5	-25.9426	-10.6875	7.98828	13.3838	12.4309	8.76709	4.71118	2.91968	1.75732	0.546875	0.190674	0.669678	0.361328	0.155518	-0.398193	0
143.5	-17.6516	-6.57031	9.97266	14.626	13.1809	9.45068	5.21118	3.06421	2.31787	0.673828	0.635986	1.20288	0.583984	0.341064	-0.0466309	0
144.5	-14.2258	-4.0625	10.1504	14.5791	13.093	9.05811	5.10181	2.97046	1.87061	0.511719	0.536377	0.654053	0.228516	0.126221	-0.411865	0
145.5	-9.18481	0.0351563	11.791	15.4248	13.2864	9.43701	5.36743	3.18921	2.146	0.597656	0.718018	0.792725	0.507813	0.0422363	-0.113037	0
146.5	-4.30591	1.57422	12.5566	15.6729	13.3	9.57568	5.29126	3.1189	2.09131	0.634766	0.329346	0.878662	0.462891	0.0871582	-0.347412	0
147.5	-2.96021	3.00781	13.5	16.0752	13.7004	9.48779	5.28149	3.29077	2.06006	0.382813	0.35083	0.765381	0.466797	0.0637207	-0.411865	0
148.5	-0.489502	4.74414	13.8301	16.4287	13.8743	9.88428	5.49243	3.30835	2.29053	0.568359	0.405518	0.863037	0.552734	-0.0515137	-0.18335	0
149.5	1.83862	6.55664	14.3457	16.5205	14.1653	9.93896	5.43188	3.44702	2.8335	0.568359	0.565674	0.722412	0.662109	0.151611	-0.0720215	0
150.5	3.74878	7.84375	15.2129	16.9287	14.3079	9.96631	5.3186	3.39624	2.47021	0.912109	0.764893	0.880615	0.978516	0.153564	0.195557	0
151.5	5.02026	6.57422	14.793	16.7021	13.9973	9.84717	5.1936	3.51538	2.22998	0.585938	0.186768	0.921631	0.445313	0.175049	-0.306396	0
152.5	4.13159	7.45313	15.0469	16.5674	13.8059	9.49951	5.17603	3.16382	2.05029	0.433594	0.403564	0.781006	0.501953	0.233643	-0.249756	0
153.5	6.83862	8.28516	15.0449	16.7471	13.7336	9.396	4.98267	3.29663	1.98584	0.410156	0.296143	0.775146	0.619141	0.134033	-0.392334	0
154.5	7.70972	8.55664	15.0781	16.708	13.7629	9.21631	4.96509	3.04468	1.8335	0.291016	-0.010498	0.591553	0.25	-0.0964355	-0.437256	0
155.5	8.0144	8.66406	15.7227	16.7979	13.3977	9.18311	5.08618	2.83374	1.56787	0.787109	0.25708	0.945068	0.3125	0.331299	-0.0681152	0
156.5	7.89331	9.42383	15.5938	16.7256	13.759	8.98584	5.52173	3.24194	2.25146	0.462891	0.305908	0.904053	0.507813	0.311768	-0.204834	0
157.5	9.59253	9.95117	16.2422	16.9521	14.1379	9.62061	5.19751	3.30249	2.50928	0.941406	0.759033	1.0603	0.742188	0.432861	0.211182	0
158.5	10.3816	10.2969	16.1211	17.1729	14.4622	9.60889	5.20923	3.48804	2.50732	0.984375	1.0813	0.812256	1.04883	0.264893	0.0217285	0
159.5	8.94214	9.83398	15.8789	16.7998	13.8958	9.3667	5.20337	3.19507	2.30615	0.695313	0.680908	0.966553	0.816406	0.47583	0.2229	0
160.5	8.42065	9.83398	15.75	16.7432	13.9153	9.45654	5.48853	3.17554	2.19092	0.740234	0.686768	0.798584	0.814453	0.512939	0.256104	0
161.5	8.77808	9.91797	15.582	16.4717	13.6614	9.24561	5.34985	3.14819	2.08545	0.791016	0.532471	0.755615	0.527344	0.466064	-0.0524902	0
162.5	8.86792	9.86328	15.5176	16.54	13.7981	9.50928	5.20728	3.0896	2.16162	0.734375	0.702393	0.573975	0.535156	0.272705	0.246338	0
163.5	8.85425	9.77344	15.2734	16.5928	13.4368	9.37451	5.12329	3.05444	2.25342	0.599609	0.696533	1.05444	0.671875	0.268799	0.2854	0
164.5	8.95776	9.9668	15.418	16.4326	13.5247	9.34521	5.21899	3.02319	2.07959	0.667969	0.759033	0.716553	0.582031	0.171143	0.0354004	0
165.5	9.00854	10.0566	15.3086	16.4209	13.1594	9.41553	5.16235	3.19116	1.84717	0.568359	0.585205	0.5271	0.773438	0.395752	0.029541	0
166.5	9.25854	9.95117	14.9395	16.5283	13.1868	9.23193	4.84985	2.94897	2.04639	0.5	0.641846	0.472412	0.46875	0.227783	-0.169678	0
167.5	9.03198	9.78125	14.8828	16.2158	13.1946	8.97412	4.78345	2.88257	1.66748	0.578125	0.532471	0.4021	0.285156	0.0422363	-0.261475	0
168.5	9.5105	10.0469	15.1016	16.29	13.4387	9.16162	5.14478	3.08765	1.97217	0.458984	0.846924	0.435303	0.367188	0.348877	0.0314941	0
169.5	9.2019	9.98828	14.9883	16.374	13.2415	9.30029	4.97485	3.18335	2.34131	0.341797	0.637939	0.550537	0.353516	0.311768	0.0412598	0
170.5	9.22729	10.0156	14.8633	16.2686	13.2922	9.12842	4.92993	3.00366	2.00928	0.357422	0.585205	0.634521	0.453125	0.282471	0.0588379	0
171.5	9.63159	10.0059	14.9453	16.2197	13.05	9.27881	4.85181	2.98999	2.16162	0.25	0.735596	0.753662	0.382813	0.241455	-0.048584	0
172.5	9.69995	10.2656	15.1602	16.2451	13.4973	9.43115	5.0686	3.06421	2.41943	0.443359	0.940674	0.988037	0.560547	0.518799	0.230713	0
173.5	9.71558	9.875	15.0098	15.9775	13.0579	9.09131	4.76001	3.03687	1.98779	0.443359	0.675049	0.599365	0.414063	0.407471	0.144775	0
174.5	9.40894	9.93945	15.1367	15.9482	13.136	9.19287	4.86743	3.00366	2.06396	0.425781	0.614502	0.857178	0.453125	0.356689	-0.0446777	0
175.5	8.9812	10.0391	15.0918	15.9854	13.175	8.79443	4.78931	3.28687	2.0542	0.347656	0.546143	0.572021	0.550781	0.214111	-0.179443	0
176.5	9.0144	9.61133	14.8008	15.6455	12.8723	8.72217	4.64282	3.03882	1.82373	0.361328	0.274658	0.591553	0.169922	0.188721	-0.337646	0
177.5	9.31519	9.76172	14.752	15.7568	12.7922	8.7749	4.76001	2.87671	1.8667	0.521484	0.260986	0.687256	0.164063	0.0422363	-0.411865	0
178.5	9.26636	9.76172	14.793	15.6494	12.8489	8.81006	4.63696	2.79077	2.07373	0.376953	0.518799	0.642334	0.0566406	-0.0612793	-0.167725	0
179.5	9.53589	9.9082	14.8887	15.7373	12.9426	8.93896	4.59399	3.07983	2.11084	0.658203	0.499268	0.853271	0.242188	0.0285645	0.117432	0
180.5	9.62183	9.88281	14.7949	15.8662	12.9309	8.93311	4.67798	3.11694	1.87646	0.621094	0.469971	1.09546	0.300781	0.0461426	-0.0310059	0
181.5	9.5769	9.75586	14.7676	15.7236	12.7512	8.87451	4.65063	3.14233	2.19678	0.541016	0.487549	0.898193	0.310547	0.260986	0.0568848	0
182.5	9.92261	10.0195	14.7266	15.9502	12.6829	8.79834	5.19165	3.15991	2.30225	0.642578	0.612549	1.13647	0.410156	0.35083	0.0959473	0
183.5	9.74292	10.1387	14.7949	15.9033	12.9915	8.91943	5.1311	3.34351	2.41748	0.517578	0.78833	1.16577	0.533203	0.550049	0.37915	0
184.5	9.52417	9.63281	14.7715	15.9053	13.0637	8.60889	4.85571	3.1189	2.2124	0.292969	0.339111	0.878662	0.533203	0.385986	0.293213	0
185.5	9.6394	9.95313	14.9004	16.1904	13.179	8.8999	4.87915	3.51147	2.59326	0.931641	0.718018	1.41577	0.785156	0.774658	0.529541	0
186.5	9.63159	9.79492	14.8926	16.0205	12.8586	9.00928	4.98657	3.26929	2.2417	0.890625	0.530518	1.02515	0.880859	0.620361	0.248291	0
187.5	9.5769	9.46875	14.7305	15.7334	12.8743	8.93701	5.02563	2.90405	2.30029	0.875	0.419189	0.763428	0.324219	0.423096	0.511963	0
188.5	9.61401	9.59766	14.8223	15.8662	13.0793	8.87451	4.98071	3.20288	2.12451	0.900391	0.591064	1.01147	0.251953	0.581299	0.404541	0
189.5	9.41675	9.77148	14.6426	15.7178	12.8801	8.72998	4.81665	3.3689	2.17334	0.560547	0.653564	0.95874	0.472656	0.245361	0.326416	0
190.5	9.41675	9.86133	14.6758	15.4678	12.7297	8.71045	4.77368	3.2771	2.021	0.505859	0.616455	1.0896	0.443359	0.214111	0.230713	0
191.5	9.17261	9.77539	14.4473	15.5459	12.7551	8.73584	4.77954	3.23999	1.97607	0.623047	0.557861	1.04858	0.326172	0.364502	0.183838	0
192.5	8.91675	9.49609	14.5156	15.4658	12.5032	8.45654	4.54517	2.99194	2.08545	0.509766	0.612549	0.697021	0.0683594	0.206299	0.101807	0
193.5	8.80542	9.41016	14.3164	15.3525	12.4543	8.46045	4.45532	2.83374	1.91943	0.505859	0.415283	0.599365	0.248047	0.509033	0.0217285	0
194.5	9.0105	9.49805	14.2871	15.3936	12.7336	8.76514	4.70337	3.02319	2.45654	0.519531	0.53833	0.80835	0.535156	0.290283	0.299072	0
195.5	9.12183	9.03906	14.2891	15.3818	12.4934	8.64795	4.72485	2.98999	2.03271	0.572266	0.442627	0.663818	0.253906	0.540283	0.0939941	0
196.5	8.85034	9.1582	14.3945	15.3486	12.6965	8.59521	4.40845	3.03296	2.17139	0.582031	0.532471	0.73999	0.351563	0.548096	0.0529785	0
197.5	8.72534	8.66602	13.9883	15.0869	12.3547	8.49951	4.3186	2.92554	1.80615	0.363281	0.323486	0.407959	0.0332031	0.259033	-0.0231934	0
198.5	8.85034	8.72266	13.666	15.083	12.3235	8.36279	4.46313	2.90405	1.8335	0.611328	0.126221	0.423584	0.0351563	0.204346	-0.095459	0
199.5	8.88745	8.94922	13.8809	15.2998	12.3469	8.27881	4.50806	2.74585	1.98779	0.710938	0.300049	0.618896	0.226563	0.241455	-0.0231934	0
200.5	8.93042	8.75	13.7598	15.085	12.3938	8.06396	4.38892	2.66187	1.8667	0.697266	0.294189	0.618896	0.361328	0.167236	-0.064209	0
201.5	8.75269	8.70898	13.8281	15.3447	12.1965	8.32764	4.53345	2.48999	1.76318	0.558594	0.405518	0.779053	0.142578	0.0461426	-0.0720215	0
202.5	8.55347	8.71875	13.75	15.2373	12.2415	8.19873	4.38306	2.77124	1.74365	0.408203	0.169189	0.630615	0.158203	0.110596	-0.0622559	0
203.5	8.7937	8.94531	14.0098	15.3174	12.304	8.38818	4.55298	2.73413	1.99951	0.701172	0.423096	0.763428	0.330078	0.296143	0.0334473	0
204.5	8.92651	9.06836	13.9063	15.042	12.4602	8.49756	4.49048	2.82202	1.98584	0.533203	0.524658	0.87085	0.472656	0.243408	0.0998535	0
205.5	9.05151	8.91016	13.7773	14.8955	12.2083	8.43115	4.41626	2.78101	1.88232	0.644531	0.596924	0.788818	0.455078	0.155518	0.0217285	0
206.5	8.72144	8.60742	13.5859	14.6904	12.1282	8.21631	4.16626	2.67554	2.00146	0.570313	0.272705	0.491943	0.396484	-0.0339355	-0.0915527	0
207.5	8.6355	8.56055	13.4785	14.8057	11.7629	8.0874	3.87524	2.57593	1.84717	0.255859	0.495361	0.560303	0.28125	-0.321045	-0.24585	0
208.5	8.52222	8.59375	13.7637	14.8604	11.7805	7.93701	3.96704	2.58179	2.09912	0.388672	0.434814	0.532959	0.439453	-0.127686	-0.288818	0
209.5	8.46167	8.45117	13.4863	14.7646	12.0872	7.91357	4.10962	2.53296	1.98779	0.335938	0.253174	0.347412	0.222656	0.182861	-0.202881	0
210.5	8.75073	8.51367	13.5742	14.7666	11.884	7.88232	4.35962	2.73804	2.0249	0.580078	0.684814	0.640381	0.396484	0.208252	-0.191162	0
211.5	8.48706	8.48633	13.3965	14.6572	11.7649	7.90576	4.09204	2.58765	2.11084	0.474609	0.585205	0.724365	0.509766	0.251221	-0.132568	0
212.5	8.41675	8.60938	13.6328	14.5889	11.8254	8.00928	4.02368	2.62476	1.91943	0.59375	0.372314	0.460693	0.371094	-0.000732422	-0.296631	0
213.5	8.43823	8.54688	13.7539	14.6807	12.1106	8.42725	4.30884	2.55835	1.92334	0.695313	0.536377	0.759521	0.611328	0.323486	0.0158691	0
214.5	8.34058	8.46289	13.5195	14.5771	11.9719	8.09717	4.05103	2.58569	1.79639	0.675781	0.462158	0.601318	0.521484	0.159424	-0.0622559	0
215.5	8.30737	8.38086	13.3398	14.3389	11.6555	7.85303	4.2561	2.28687	1.78662	0.550781	0.327393	0.386475	0.292969	0.0090332	-0.161865	0
216.5	8.43433	8.57031	13.5684	14.5947	11.6497	8.21631	4.37329	2.41577	1.93896	0.478516	0.772705	0.634521	0.736328	0.325439	0.029541	0
217.5	8.02026	8.37305	13.291	14.3779	11.511	7.61084	4.16235	2.41187	1.66162	0.0292969	0.460205	0.128662	0.142578	-0.026123	-0.37085	0
218.5	7.75073	8.33398	13.2227	14.0889	11.5442	7.53271	4.01782	2.32788	1.75732	0.119141	0.512939	0.171631	0.273438	0.067627	-0.435303	0
219.5	8.0144	8.38477	13.3184	14.0264	11.7981	7.75342	3.88696	2.38452	1.5874	0.193359	0.540283	0.380615	0.203125	-0.129639	-0.359131	0
220.5	7.98511	8.29883	13.4473	14.1338	11.718	7.72607	3.90454	2.4978	1.78467	0.263672	0.337158	0.462646	0.142578	0.0187988	-0.316162	0
221.5	8.06128	8.23242	13.5215	14.042	12.0012	7.88818	4.25806	2.50952	1.7124	0.576172	0.69458	0.513428	0.488281	0.245361	-0.116943	0
222.5	8.04761	8.43164	13.5117	14.1299	11.7883	8.01709	4.38501	2.44116	1.75342	0.376953	0.542236	0.642334	0.601563	0.253174	-0.136475	0
223.5	7.93237	8.46094	13.3965	14.1689	11.7083	7.771	4.48267	2.5564	1.9917	0.5625	0.733643	0.702881	0.490234	0.208252	-0.216553	0
224.5	7.84448	8.24609	13.1055	13.9521	11.3821	7.67334	4.01392	2.25171	2.03467	0.552734	0.528564	0.716553	0.525391	0.143799	-0.425537	0
225.5	7.91675	8.26758	13.2676	13.7666	11.3059	7.77686	3.97876	2.24585	1.8999	0.121094	0.473877	0.796631	0.232422	0.102783	-0.456787	0
226.5	7.67065	7.88672	12.9609	14.126	11.1497	7.66553	4.12329	2.00171	1.64404	0.0585938	0.497314	0.644287	0.373047	0.0187988	-0.327881	0
227.5	7.83472	8.05078	12.9336	14.165	11.3684	7.55225	4.45337	2.20679	1.90576	0.0820313	0.50708	0.636475	0.357422	0.274658	-0.392334	0
228.5	7.67847	8.17773	13.0762	14.1572	11.5071	7.79443	4.41235	2.30054	1.96436	0.228516	0.548096	0.759521	0.277344	0.237549	-0.226318	0
229.5	7.92065	8.12695	13.3594	14.2373	11.6692	7.84912	4.55884	2.41577	2.04053	0.335938	0.755127	0.921631	0.337891	0.376221	0.00805664	0
230.5	7.94409	8.08203	13.2266	13.9697	11.4524	7.73193	4.43774	2.14233	1.95459	0.0683594	0.524658	0.659912	0.0683594	0.227783	-0.216553	0
231.5	7.91675	8.25586	13.3418	13.8252	11.4368	7.62451	4.34595	2.19116	1.86475	0.478516	0.796143	0.765381	0.191406	0.083252	-0.0563965	0
232.5	7.76831	8.07031	13.3457	13.9268	11.4895	7.771	4.4104	2.3396	1.76709	0.611328	0.612549	0.747803	0.283203	0.0285645	-0.0622559	0
233.5	7.8855	8.08594	13.3223	14.1416	11.3879	7.5542	4.60571	2.4021	1.84521	0.410156	0.606689	0.782959	0.179688	0.415283	-0.101318	0
234.5	7.71558	8.02148	12.998	14.0908	11.4231	7.64014	4.29517	2.46069	1.81982	0.185547	0.604736	0.687256	0.189453	0.143799	-0.398193	0
235.5	8.19214	8.16797	13.2324	14.0068	11.3977	7.76709	4.28345	2.4646	1.68311	0.251953	0.731689	0.841553	0.361328	0.19458	-0.0935059	0
236.5	8.07495	8.36328	13.4453	13.8311	11.3782	7.90771	4.35571	2.5564	1.89209	0.560547	0.762939	0.952881	0.390625	0.243408	-0.0993652	0
237.5	7.88745	8.18945	13.166	13.8584	11.3997	7.646	4.62134	2.54858	1.76123	0.523438	0.841064	0.993896	0.478516	0.180908	-0.445068	0
238.5	7.77222	8.08789	13.1035	13.9248	11.5715	7.81592	4.34985	2.5564	2.19092	0.736328	0.876221	0.937256	0.693359	0.180908	0.0998535	0
239.5	7.85425	8.54883	13.2813	14.1104	11.6184	7.96045	4.84009	2.66577	2.20654	1.02539	1.06763	1.38257	0.876953	0.380127	0.0236816	0
240.5	7.90698	8.32031	13.1797	14.0615	11.4915	8.05225	4.57642	2.60522	1.95264	0.615234	0.91333	1.04272	0.498047	0.471924	-0.212646	0
241.5	7.5144	7.91992	12.9043	13.6064	11.3938	7.69287	4.36353	2.44116	1.81592	0.470703	0.563721	0.638428	0.25	0.153564	-0.386475	0
242.5	7.44995	7.93164	12.9121	13.4268	11.384	7.66553	4.3147	2.35522	1.73779	0.65625	0.555908	0.587646	0.480469	0.227783	-0.265381	0
243.5	7.31323	7.99023	12.8105	13.4717	11.5032	7.65967	4.39868	2.25562	1.85498	0.634766	0.655518	0.851318	0.341797	0.229736	-0.304443	0
244.5	7.40308	8.03711	13.0879	13.2979	11.3196	7.68896	4.37134	2.3728	1.77295	0.671875	0.680908	0.800537	0.373047	0.167236	-0.111084	0
245.5	7.47925	7.81641	12.8574	13.3623	11.3547	7.27686	4.28735	2.37671	1.71826	0.275391	0.446533	0.572021	0.160156	0.122314	-0.378662	0
246.5	7.25659	7.83594	12.918	13.5088	11.3606	7.57764	4.29321	2.46265	1.73389	0.207031	0.344971	0.909912	0.464844	0.364502	-0.0837402	0
247.5	7.30933	7.49023	12.3945	13.3252	11.1282	7.69287	3.94751	2.40015	1.70264	0.335938	0.403564	0.689209	0.195313	0.0344238	-0.154053	0
248.5	7.55347	7.98828	12.7949	13.7158	11.3196	7.71631	4.21313	2.46265	1.66553	0.433594	0.60083	1.09155	0.603516	0.198486	-0.0544434	0
249.5	7.45972	8.0332	12.8145	13.6201	11.345	7.71436	4.23071	2.31812	1.72021	0.462891	0.546143	0.866943	0.710938	0.145752	-0.140381	0
250.5	7.66479	8.26563	12.6563	13.7295	11.3665	7.56787	4.33618	2.26343	1.76904	0.416016	0.643799	1.02515	0.576172	0.253174	0.0412598	0
251.5	7.29956	7.96484	12.6289	13.3408	11.2102	7.62646	4.16235	2.41968	1.69873	0.453125	0.339111	0.98999	0.716797	0.253174	-0.128662	0
252.5	7.33276	7.93164	12.4629	13.1377	11.2493	7.5835	4.13892	2.35913	1.53857	0.451172	0.421143	1.03687	0.601563	0.266846	-0.111084	0
253.5	7.49878	7.91211	12.8203	13.2568	11.4719	7.46631	4.22095	2.55444	2.01318	0.816406	0.567627	0.966553	0.644531	0.401611	-0.0231934	0
254.5	7.38354	7.70703	12.8164	13.5088	11.345	7.71045	4.16626	2.41577	1.73389	0.591797	0.802002	1.06421	0.6875	0.370361	0.261963	0
255.5	7.29761	7.83398	12.6074	13.3701	11.3782	7.521	4.04126	2.54468	1.61865	0.556641	0.528564	0.986084	0.408203	0.387939	0.0510254	0
256.5	7.15894	7.95117	12.6309	13.292	11.3137	7.37451	4.09595	2.5564	1.87061	0.289063	0.671143	0.948975	0.552734	0.391846	0.0490723	0
257.5	7.05542	7.65625	12.4121	13.1318	10.8782	7.04639	3.9104	2.58179	1.60498	0.542969	0.561768	1.03687	0.466797	0.0891113	-0.345459	0
258.5	7.1394	7.78906	12.6758	13.3037	11.0911	7.04639	4.10181	2.60522	1.48389	0.474609	0.434814	0.691162	0.337891	0.118408	-0.374756	0
259.5	7.11011	7.70508	12.2715	13.3623	11.134	7.35693	3.92212	2.38257	1.15186	0.111328	0.35083	0.613037	0.462891	-0.0358887	-0.30835	0
260.5	7.28003	7.95703	12.5469	13.4697	11.22	7.3999	3.99048	2.77905	1.65186	0.628906	0.583252	0.68335	0.564453	0.266846	-0.0681152	0
261.5	7.15308	7.89258	12.4043	13.3545	11.5247	7.56787	4.03345	2.92944	1.6167	0.630859	0.612549	0.656006	0.513672	0.378174	-0.173584	0
262.5	7.06714	7.70508	12.4492	13.3564	11.3743	7.41357	4.07642	2.74194	1.67725	0.615234	0.559814	0.8396	0.578125	0.290283	-0.198975	0
263.5	7.37964	7.86328	12.6621	13.6924	11.634	7.49561	4.24048	2.90405	1.97803	0.810547	0.839111	0.866943	0.720703	0.479736	0.154541	0
264.5	7.2644	8.03906	12.4707	13.5654	11.3899	7.68506	4.16626	2.70288	1.97021	0.498047	0.692627	1.02515	0.564453	0.41333	-0.126709	0
265.5	7.00073	7.93555	12.4199	13.2275	11.0032	7.38037	3.94751	2.48999	1.49756	0.382813	0.481689	0.917725	0.453125	0.303955	-0.220459	0
266.5	7.08081	8.00586	12.3984	13.2354	11.1497	7.23779	3.68579	2.66577	1.54053	0.384766	0.532471	0.851318	0.388672	0.423096	-0.238037	0
267.5	7.06519	7.95508	12.373	13.2979	11.0911	7.28857	4.15063	2.47241	1.7085	0.486328	0.610596	0.937256	0.445313	0.450439	-0.163818	0
268.5	7.03003	7.70898	12.2383	13.2236	11.0559	7.08154	4.02954	2.16968	1.65771	0.0898438	0.624268	0.55249	0.507813	0.221924	-0.2146	0
269.5	6.75854	7.73047	12.3828	13.1787	11.052	6.95068	4.14478	2.54663	1.36865	0.357422	0.661377	0.640381	0.289063	0.192627	-0.310303	0
270.5	6.53784	7.29883	11.916	13.0557	10.9758	6.75928	3.96118	2.37085	1.31592	-0.0429688	0.243408	0.738037	0.111328	-0.0515137	-0.343506	0
271.5	6.66675	7.56641	12.1973	13.165	10.9993	7.06787	4.01392	2.54663	1.71436	0.4375	0.41333	0.978271	0.316406	0.325439	-0.0270996	0
272.5	6.76636	7.70313	12.168	13.0498	10.9036	7.06787	3.73462	2.42554	1.7749	0.326172	0.446533	0.7771	0.347656	0.186768	-0.191162	0
273.5	6.8562	7.54297	12.002	13.1631	10.8215	6.97217	3.55298	2.29663	1.46826	0.113281	0.468018	0.786865	0.25	0.188721	-0.0895996	0
274.5	6.86597	7.95313	12.4121	13.0518	11.1301	6.89209	3.77368	2.46069	1.60693	0.460938	0.495361	1.02515	0.519531	0.0695801	-0.222412	0
275.5	6.67261	7.80273	12.2168	13.0322	10.8118	6.63623	3.72681	2.33765	1.29443	0.126953	0.389893	0.761475	0.199219	-0.119873	-0.331787	0
276.5	6.87964	8.01172	12.6465	13.1865	11.3079	7.24756	3.86743	2.65405	1.74756	0.605469	0.727783	1.03687	0.548828	0.530518	0.181885	0
277.5	6.64917	7.87305	12.3633	13.1045	11.1301	7.07959	3.85962	2.31616	1.65381	0.476563	0.559814	0.972412	0.640625	0.341064	-0.109131	0
278.5	6.80347	7.92383	12.3984	13.2998	10.9661	7.07959	3.78149	2.45874	1.55811	0.574219	0.450439	1.00757	0.675781	0.180908	0.0900879	0
279.5	6.49878	7.95117	12.0137	13.2607	10.9856	7.19092	3.6311	2.25952	1.64795	0.46875	0.567627	1.05444	0.521484	0.374268	0.121338	0
280.5	6.50269	7.83789	12.0352	12.9932	10.9016	6.96436	3.89087	2.27515	1.59131	0.423828	0.542236	0.909912	0.617188	0.325439	0.209229	0
281.5	6.63159	7.93164	12.1563	13.1162	11.009	7.19287	3.71899	2.5603	1.36475	0.355469	0.669189	1.19312	0.783203	0.380127	0.146729	0
282.5	6.44409	7.92969	12.0723	12.9248	10.6731	7.06201	3.70142	2.26929	1.44092	0.154297	0.405518	0.878662	0.556641	0.286377	0.0256348	0
283.5	6.2019	7.50977	11.8574	12.7314	10.5579	7.01709	3.42212	2.06812	1.27881	-0.0195313	0.0598145	0.718506	0.167969	0.153564	-0.195068	0
284.5	6.48706	7.57617	11.7598	12.8154	10.6184	6.70264	3.58032	1.94116	1.1499	-0.0664063	-0.0163574	0.743896	0.113281	0.149658	-0.204834	0
285.5	6.51245	7.52148	11.8555	12.8545	10.5188	6.84717	3.65259	2.00562	1.31787	0.0742188	0.284424	0.956787	0.238281	0.124268	-0.407959	0
286.5	6.47144	7.50391	12	12.7744	10.6418	6.97412	3.50024	1.92163	1.23193	-0.0859375	0.290283	0.810303	0.138672	0.208252	-0.435303	0
287.5	6.43628	7.73438	12.1563	12.6768	10.509	7.04248	3.70142	2.18726	1.30615	0.208984	0.311768	0.880615	0.384766	0.169189	-0.413818	0
288.5	6.72729	7.80664	12.1895	12.9014	10.9446	7.23975	4.08032	2.55444	1.34717	0.429688	0.581299	1.01147	0.632813	0.393799	0.0568848	0
289.5	6.83276	7.66211	12.002	12.6768	10.8977	7.19678	3.96899	2.37866	1.64209	0.205078	0.391846	0.837646	0.599609	0.188721	-0.234131	0
290.5	6.4187	7.51563	11.752	12.3916	10.5833	6.74756	3.26001	1.91968	1.32959	0.0722656	-0.010498	0.62085	0.412109	-0.104248	-0.448975	0
291.5	6.61987	7.68945	12.0137	12.7549	10.6204	7.23193	3.86743	2.50952	1.79248	0.275391	0.358643	0.93335	0.722656	0.219971	-0.505615	0
292.5	6.63354	7.59766	12.0469	12.585	10.5598	6.91162	3.65454	2.28882	1.44873	0.00585938	0.202393	0.659912	0.441406	-0.125732	-0.3396	0
293.5	6.68237	7.6582	11.9082	12.7705	10.5227	7.05615	3.76392	2.37476	1.73975	0.261719	0.466064	0.704834	0.548828	-0.010498	-0.587646	0
294.5	6.58081	7.49023	11.8848	12.7568	10.7708	6.76123	3.76978	2.23022	1.61279	0.28125	0.276611	0.732178	0.570313	0.0793457	-0.380615	0
295.5	6.95386	8	11.9766	12.8506	10.7102	6.81006	3.9436	2.53687	1.72412	0.591797	0.628174	1.01538	0.712891	0.307861	-0.116943	0
296.5	6.93433	8.12305	12.2969	12.7764	10.843	7.07178	4.09985	2.38257	2.11865	0.621094	0.567627	1.07397	0.849609	0.270752	0.302979	0
297.5	6.823	7.80469	11.9531	12.7998	10.4016	6.91943	3.93384	2.34351	1.73193	0.556641	0.548096	0.970459	0.673828	0.221924	-0.017334	0
298.5	6.85034	7.81445	11.9551	12.8428	10.679	7.13428	4.07056	2.61499	1.70068	0.630859	0.555908	0.929443	0.826172	0.233643	-0.0427246	0
299.5	7.01245	7.5957	12.0215	12.6318	10.9055	7.10303	3.80493	2.4646	1.95459	0.558594	0.317627	0.929443	0.660156	0.438721	0.0471191	0
300.5	7.1687	7.81641	11.9336	12.7041	10.5715	7.27686	3.94946	2.54858	2.26709	0.720703	0.512939	1.01343	0.939453	0.510986	0.092041	0
301.5	6.65308	7.54883	11.877	12.708	10.5754	7.13232	4.00024	2.42944	1.82764	0.550781	0.462158	0.792725	0.59375	0.380127	-0.0700684	0
302.5	7.05933	7.6543	11.9824	12.7314	10.6458	7.04248	4.1311	2.60132	1.8667	0.775391	0.510986	1.04858	0.871094	0.577393	0.2229	0
303.5	6.72534	7.75	12.0117	12.5811	10.5872	7.08154	4.08813	2.57202	1.97412	0.740234	0.716064	0.872803	0.851563	0.514893	0.0432129	0
304.5	7.01831	7.71094	12.1953	12.6143	10.884	7.0249	4.02563	2.65601	2.00342	0.876953	0.618408	1.11499	1.11328	0.389893	-0.0661621	0
305.5	6.93433	7.71484	11.7988	12.6396	10.6125	6.80811	3.98657	2.43335	1.78662	0.667969	0.393799	0.843506	0.935547	0.305908	0.0393066	0
306.5	6.68628	7.5625	11.6074	12.3232	10.384	6.73975	3.95337	2.30835	1.67334	0.291016	0.130127	0.736084	0.767578	0.346924	0.013916	0
307.5	6.72144	7.48633	11.4512	12.4189	10.5559	6.90576	3.97876	2.20679	1.87842	0.273438	0.25708	0.80835	0.564453	0.182861	0.0158691	0
308.5	6.92847	7.5957	11.5742	12.3291	10.7043	6.76709	3.69946	2.41382	1.86475	0.441406	0.495361	0.947021	0.664063	0.126221	0.107666	0
309.5	6.68042	7.41992	11.6504	12.4717	10.5833	6.73193	3.7522	2.32007	1.71436	0.441406	0.317627	0.804443	0.824219	0.362549	0.10376	0
310.5	6.58862	7.4082	11.6973	12.2061	10.6106	6.97021	3.78345	2.33569	1.50928	0.363281	0.245361	0.890381	0.892578	0.175049	-0.0681152	0
311.5	6.39526	7.26367	11.4648	12.083	10.427	6.69873	3.69946	1.90015	1.35889	0.246094	0.241455	0.581787	0.701172	0.229736	-0.0505371	0
312.5	6.75464	7.34375	11.7012	12.3623	10.3176	6.63818	3.73071	2.07202	1.60303	0.244141	0.159424	0.546631	0.818359	0.35083	-0.154053	0
313.5	6.75854	7.45703	11.4453	12.4873	10.1672	6.80029	3.60571	2.30249	1.49561	0.414063	0.346924	0.68335	0.570313	0.276611	-0.165771	0
314.5	6.45581	7.39063	11.4531	12.2803	10.259	6.78076	3.49438	2.10522	1.56982	0.289063	-0.153076	0.810303	0.460938	0.110596	-0.361084	0
315.5	6.4519	7.55078	11.5762	12.3467	10.2473	6.46045	3.56665	2.19116	1.72021	0.363281	0.161377	0.956787	0.482422	0.126221	-0.18335	0
316.5	6.50464	7.29492	11.4863	12.499	10.4739	6.67139	3.63306	2.04077	1.70654	0.435547	0.296143	0.923584	0.498047	0.186768	0.213135	0
317.5	6.46948	7.28906	11.2813	12.499	10.3547	6.67334	3.44946	2.23608	1.68506	0.302734	0.159424	0.726318	0.544922	0.235596	0.113525	0
318.5	6.43628	7.21875	11.457	12.4854	10.218	6.48389	3.3811	2.28296	1.5874	0.283203	0.171143	0.866943	0.367188	0.067627	-0.150146	0
319.5	6.33667	7.1543	11.2852	11.9814	10.1282	6.43115	3.08228	1.98608	1.32178	0.0136719	0.0129395	0.67749	0.480469	-0.258545	-0.376709	0
320.5	6.61206	7.56445	11.5996	12.5381	10.4231	6.71436	3.6311	2.32983	1.91162	0.572266	0.268799	1.23608	0.751953	0.235596	-0.0349121	0
321.5	6.49292	7.47656	11.4219	12.3428	10.0872	6.49951	3.49634	2.08374	1.52295	0.414063	0.438721	0.80835	0.84375	-0.0202637	-0.290771	0
322.5	6.61206	7.2168	11.1973	12.3232	10.0129	6.6792	3.48657	2.10327	1.75928	0.289063	0.41333	0.804443	0.65625	-0.026123	-0.378662	0
323.5	6.38745	7.18555	11.2461	12.0518	9.87622	6.3999	3.23267	1.88257	1.7749	0.492188	0.280518	0.812256	0.466797	-0.0397949	-0.263428	0
324.5	6.6687	7.48633	11.4336	12.3389	10.2493	6.75342	3.49048	2.2771	1.9585	0.666016	0.485596	0.917725	0.761719	0.346924	-0.179443	0
325.5	6.32104	7.60742	11.5	12.3643	10.3879	6.646	3.51196	2.22827	1.96436	0.457031	0.178955	0.931396	0.748047	0.315674	-0.0388184	0
326.5	6.21948	7.14063	11.2871	11.9385	9.71606	6.44678	3.34595	1.74585	1.57764	0.376953	0.067627	0.474365	0.421875	0.0168457	-0.325928	0
327.5	6.46558	7.33789	11.3867	12.251	10.0071	6.76123	3.67407	2.32007	1.82764	0.603516	0.0422363	0.759521	0.732422	0.231689	-0.0349121	0
328.5	6.63159	7.73633	11.5586	12.4678	10.1575	6.83154	3.44751	2.20679	1.63232	0.585938	0.237549	0.874756	0.695313	0.161377	0.111572	0
329.5	6.25464	7.375	11.4805	12.2021	9.85864	6.60889	3.23267	1.86499	1.52686	0.390625	0.00512695	0.61499	0.708984	-0.0847168	-0.2771	0
330.5	6.38159	7.19531	11.6035	12.1416	10.2747	6.45459	3.44165	2.04468	1.521	0.382813	0.036377	0.687256	0.707031	-0.0964355	-0.243896	0
331.5	6.44995	7.50781	11.4395	12.2236	10.1633	6.46826	3.43384	1.98413	1.57568	0.410156	-0.026123	0.806396	0.787109	-0.0671387	-0.0388184	0
332.5	6.3855	7.4043	11.4063	12.3135	10.0735	6.62256	3.34985	1.81421	1.56982	0.574219	0.196533	0.626709	0.767578	-0.102295	0.10376	0
333.5	6.4187	7.36914	11.3711	12.3271	10.1321	6.53271	3.39282	1.83179	1.55225	0.271484	0.526611	0.728271	0.625	0.0773926	-0.0231934	0
334.5	6.41089	7.49219	11.4102	12.292	10.0266	6.72803	3.30884	1.7771	1.48975	0.214844	0.0598145	0.322021	0.777344	0.139893	-0.0446777	0
335.5	6.36987	7.75195	11.6074	12.3818	10.1594	6.84521	3.46509	2.12476	1.75146	0.642578	0.348877	0.767334	0.90625	0.137939	0.0998535	0
336.5	6.15698	7.39258	11.0703	12.1045	9.8645	6.66553	3.15845	2.04858	1.61865	0.326172	0.177002	0.570068	0.457031	-0.0065918	-0.400146	0
337.5	6.36597	7.52148	11.6387	12.4209	10.0227	6.58154	3.51001	2.09741	1.91162	0.421875	0.298096	0.906006	0.875	0.327393	0.226807	0
338.5	6.53784	7.56445	11.4121	12.335	9.93872	6.45264	3.57251	2.03296	1.99365	0.529297	0.294189	0.841553	0.833984	0.231689	0.127197	0
339.5	6.34839	7.25	11.2656	12.2979	9.8938	6.42334	3.36353	1.95874	1.65186	0.335938	0.491455	0.716553	0.869141	0.186768	0.0256348	0
340.5	6.30737	7.20313	11.1973	12.2646	9.85278	6.28271	3.33032	2.11304	1.84131	0.337891	0.243408	0.566162	0.636719	-0.026123	0.0412598	0
341.5	6.72339	7.51367	11.1699	12.1025	9.97583	6.57764	3.31079	1.95288	1.8042	0.400391	0.28833	0.536865	0.794922	0.177002	0.0959473	0
342.5	6.62378	7.46484	11.3477	12.208	9.96997	6.75732	3.52759	2.14624	2.02686	0.402344	0.528564	0.6521	0.650391	0.477783	-0.0583496	0
343.5	6.41089	7.4668	11.4199	12.3291	10.0559	6.66943	3.43384	2.09741	1.84521	0.494141	0.317627	0.6521	0.945313	0.241455	-0.0895996	0
344.5	6.27612	7.3418	11.5156	12.292	10.1125	6.59131	3.49243	2.15405	1.72998	0.253906	0.266846	0.605225	0.988281	0.346924	-0.0310059	0
345.5	5.97925	7.33594	11.1191	12.2041	9.93481	6.53076	3.50024	1.97632	1.56592	0.0390625	0.202393	0.253662	0.851563	0.180908	-0.00561523	0
346.5	6.2937	7.31836	11.3242	12.3799	10.1145	6.49756	3.79321	2.02124	1.67139	0.28125	0.31958	0.450928	1.07617	0.380127	-0.079834	0
347.5	6.30737	7.19922	11.7852	12.1514	10.0852	6.7085	3.90454	2.13452	1.97021	0.275391	0.323486	0.718506	1.08008	0.260986	0.133057	0
348.5	5.9519	7.13672	11.3965	12.2021	9.66528	6.56006	3.45923	1.87476	1.40576	0.09375	0.118408	0.835693	0.810547	0.118408	0.0236816	0
349.5	6.69409	7.36914	11.584	12.3057	10.0344	6.68506	3.65649	2.01343	1.58154	0.136719	0.175049	0.945068	0.730469	0.247314	0.0529785	0
350.5	6.2937	7.42383	11.5313	12.3564	9.93091	6.69873	3.59595	2.07202	1.63818	0.105469	0.178955	0.80835	0.453125	0.188721	0.076416	0
351.5	6.1687	7.49414	11.3281	12.0029	9.79028	6.52295	3.37329	1.75952	1.52686	-0.0761719	-0.196045	0.724365	0.621094	0.182861	-0.0544434	0
352.5	6.27417	7.35742	11.2363	11.8682	9.55396	6.54053	3.44556	1.73608	1.32373	-0.128906	-0.192139	0.757568	0.347656	0.0383301	-0.230225	0
353.5	6.37378	7.45703	11.3965	12.251	9.95825	6.70264	3.67993	1.77319	1.646	0.259766	0.25708	1.05835	0.630859	0.346924	-0.0251465	0
354.5	6.42065	7.30859	11.2988	12.1475	9.74536	6.70654	3.4397	2.00952	1.42725	0.123047	0.126221	0.835693	0.693359	0.292236	-0.230225	0
355.5	6.09448	7.09766	11.0781	11.8193	9.46606	6.57178	3.39087	1.6521	1.38037	0.0839844	-0.143311	0.587646	0.414063	-0.14917	-0.374756	0
356.5	6.63159	7.63477	11.3242	12.2432	9.75122	6.75537	3.78345	1.91187	1.67529	0.287109	0.135986	0.921631	0.664063	0.219971	-0.116943	0
357.5	6.61011	7.45117	11.1387	12.1396	9.65161	6.79443	3.51392	1.89624	1.58545	0.0761719	0.0246582	0.570068	0.761719	0.0168457	-0.157959	0
358.5	6.5144	7.13672	11.0605	12.0342	9.46021	6.3999	3.5647	1.97241	1.40381	-0.0703125	-0.100342	0.724365	0.650391	0.0695801	-0.165771	0
359.5	6.53394	7.4082	11.2266	12.1064	9.90942	6.3999	3.5979	1.89819	1.55029	0.171875	0.161377	0.857178	0.724609	0.0305176	-0.18335	0
360.5	6.52026	7.69531	11.3945	12.21	9.86646	6.39014	3.52759	1.92358	1.51709	0.349609	0.229736	1.03687	0.625	0.268799	-0.18335	0
361.5	6.55737	7.76953	11.4199	12.4482	9.84888	6.65381	3.73853	1.98413	1.62061	0.335938	0.190674	0.769287	0.882813	0.0773926	-0.165771	0
362.5	6.573	7.53125	11.3926	12.0752	9.89185	6.62646	3.38696	1.97046	1.47998	0.0957031	0.216064	0.8396	0.599609	0.0871582	-0.157959	0
363.5	6.28003	7.29297	11.2598	12.0029	9.69653	6.62646	3.30298	1.75757	1.24951	0.125	-0.072998	0.656006	0.75	0.0637207	-0.382568	0
364.5	6.10815	7.39063	11.3672	12.208	9.77466	6.64209	3.55688	1.94116	1.44287	0.109375	-0.0651855	0.779053	0.78125	0.145752	-0.253662	0
365.5	6.33862	7.56055	11.1797	12.0146	9.74536	6.51514	3.18774	1.78491	1.37451	0.0214844	-0.11792	0.523193	0.603516	0.128174	-0.486084	0
366.5	6.44604	7.58594	11.4473	12.208	9.87036	6.69287	3.29321	1.87476	1.41748	0.246094	0.341064	0.947021	0.722656	0.192627	-0.124756	0
367.5	6.52222	7.54688	11.4609	11.9209	9.87427	6.36279	3.47681	2.07593	1.36475	0.158203	0.169189	1.01733	0.763672	0.110596	-0.157959	0
368.5	6.45386	7.5625	11.2754	11.9248	9.552	6.46631	3.52368	1.92358	1.32178	0.154297	0.235596	0.853271	0.578125	0.134033	0.00415039	0
369.5	6.46362	7.38281	11.1133	11.7041	9.72583	6.14404	3.46899	2.01147	1.34717	0.0488281	0.233643	0.661865	0.572266	0.0168457	-0.0759277	0
370.5	6.34644	7.0957	10.9824	11.5342	9.45435	5.9292	3.03345	1.78687	1.10498	-0.462891	-0.0808105	0.609131	0.285156	-0.127686	-0.247803	0
371.5	6.22144	7.12695	10.9512	11.8604	9.27856	6.12842	3.34595	1.7146	1.22021	-0.0664063	0.0402832	0.716553	0.445313	-0.153076	-0.33374	0
372.5	6.27222	7.41016	11.2324	12.0068	9.36255	6.50537	3.21118	2.04858	1.19678	-0.0410156	-0.0554199	0.630615	0.265625	0.16333	-0.189209	0
373.5	6.23901	7.3457	11.166	11.9971	9.35083	6.23193	3.34595	1.7478	1.36865	-0.123047	0.0871582	0.488037	0.216797	0.0246582	-0.335693	0
374.5	5.94409	7.04297	10.6875	11.7822	9.21021	5.85498	2.71313	1.74976	1.04248	-0.345703	-0.143311	0.23999	0.308594	-0.137451	-0.68335	0
375.5	6.49683	7.24805	11.1953	11.8018	9.36646	6.05225	3.05688	1.97632	1.51318	-0.164063	0.052002	0.757568	0.509766	-0.0065918	-0.161865	0
376.5	6.22534	7.23047	11.2383	12.0361	9.20044	6.25537	3.22876	1.9978	1.62646	-0.0292969	-0.135498	0.675537	0.660156	-0.0144043	-0.23999	0
377.5	6.3855	7.5	11.2129	11.9951	9.3645	6.15576	3.25415	1.90601	1.29834	0.03125	-0.0827637	0.663818	0.572266	-0.135498	-0.501709	0
378.5	5.98315	7.25195	10.9141	11.7568	9.177	5.82178	2.87915	1.71069	1.1499	-0.0644531	-0.203857	0.497803	0.140625	-0.397217	-0.702881	0
379.5	5.80347	6.92188	10.8457	11.4521	8.96997	5.94092	2.85571	1.44116	1.04443	-0.123047	-0.156982	0.300537	0.214844	-0.352295	-0.761475	0
380.5	6.17456	6.84766	10.9473	11.7568	9.40747	6.23975	3.18774	1.47241	1.30029	0.0585938	0.173096	0.700928		-0.0495605	-0.454834	0
381.5	6.58472	7.36719	11.4473	12.1807	9.67896	6.52881	3.56274	2.04077	1.75928	0.578125	0.44458	0.937256		0.436768	-0.197021	0
Sensogram (right panel): CD1d-α-GlcADAG																		Equilibrium curve (left panel)
																		Concentration [μM]	Response Units (RU)
0.5	-0.289795	0.39502	-0.03125	0.0717773	-0.266113	-0.0488281	0.0107422	-0.0134277	0.127686	-0.13916	0.00439453	-0.4021	-0.398438	-0.0490723	0			150	530	514
1.5	0.0422363	0.307129	0.132813	0.272949	-0.225098	0.0878906	0.129883	0.220947	0.24292	-0.000488281	0.012207	-0.417725	-0.109375	0.150146	0			75	432	419
2.5	0.178955	0.424316	0.259766	0.39209	-0.164551	-0.0214844	0.0458984	0.310791	0.373779	0.144043	0.127441	-0.165771	-0.128906	0.124756	0			37.5	327	320
3.5	-0.278076	0.312988	0.0195313	0.0170898	-0.00830078	0.0722656	0.250977	-0.128662	0.246826	0.101074	-0.192871	-0.669678	0.00390625	-0.156494	0			18.75	228	221
4.5	0.0012207	0.316895	0.148438	0.0209961	0.101074	0.125	0.227539	0.19751	-0.137939	-0.0473633	-0.0698242	-0.298584	0.123047	-0.121338	0			9.37	139	134
5.5	0.231689	0.85791	0.203125	0.458496	0.327637	0.384766	0.213867	0.551025	0.129639	0.0327148	0.131348	0.189697	0.0820313	0.0739746	0			4.68	71.6	67.8
6.5	0.790283	0.570801	-1.50391	-1.08643	-3.51025	-2.08789	-3.38379	2.89478	-2.84302	-3.63916	-0.353027	1.40063	-0.287109	-2.70923	0			2.34	30.6	28.7
7.5	-0.830811	0.0258789	0.734375	0.509277	2.49561	1.66992	2.7666	-2.44507	2.5105	2.51709	0.361816	-1.67358	0.345703	4.41187	0			1.17	11.6	12.3
8.5	-1.57495	-0.468262	1.58203	0.20459	4.06396	3.20117	4.76074	-3.65015	4.12378	5.56982	0.111816	0.029541	0.0253906	4.44897	0			0.58	4.52	4.67
9.5	4.18872	0.404785	0.986328	0.19873	-0.0200195	-1.96094	1.7998	5.47681	-1.1731	3.7749	-0.374512	0.810791	-0.226563	0.30835	0			0.29	2.51	2.09
10.5	1.00122	0.146973	0.130859	0.120605	-1.82861	-2.76172	-6.16309	0.970947	-1.2981	-2.55908	-0.382324	0.045166	-0.212891	-1.38306	0			0.14	-1.19	0.578
11.5	-0.072998	0.555176	0.144531	0.188965	0.284668	-0.267578	-0.325195	0.183838	-0.036377	-0.0708008	-0.19873	-0.310303	-0.128906	0.101318	0			0.07	-1.71	0.0649
12.5	-0.283936	0.557129	-0.0742188	-0.254395	-0.172363	-0.714844	-0.178711	-0.11499	-0.139893	-0.225098	-0.560059	-0.532959	-0.28125	-0.31665	0			0.03	-1.22	-0.136
13.5	-0.207764	0.189941	-0.0976563	-0.135254	0.00732422	-0.263672	-0.217773	0.140869	-0.149658	-0.178223	-0.144043	-0.24585	-0.0371094	-0.0100098	0			0.01	-1.07	0.642
14.5	0.00512695	0.305176	-0.0175781	0.218262	-0.100098	-0.417969	0.00488281	0.045166	-0.13208	-0.223145	-0.081543	-0.142334	-0.0722656	-0.31665	0			0	0	0
15.5	0.0578613	0.631348	0.0175781	0.0991211	0.0366211	-0.0683594	-0.00878906	0.117432	0.129639	-0.115723	0.20166	-0.0427246	0.160156	-0.00610352	0
16.5	-0.231201	0.0825195	-0.185547	-0.217285	-0.379395	-0.667969	-0.241211	-0.284912	-0.216064	-0.20166	-0.200684	-0.380615	-0.162109	-0.248291	0
17.5	0.0891113	0.529785	0.03125	0.212402	0.233887	0.046875	0.15918	0.0334473	0.121826	-0.115723	0.0649414	-0.00952148	0.150391	0.476318	0
18.5	0.522705	0.494629	0.113281	0.388184	0.00146484	0.242188	0.108398	0.00805664	0.0905762	0.177246	0.162598	0.113525	0.214844	0.251709	0
19.5	-0.0534668	0.445801	-0.0195313	-0.191895	-0.312988	-0.0800781	-0.0556641	-0.304443	-0.120361	-0.0297852	-0.335449	-0.191162	-0.117188	-0.107666	0
20.5	0.0324707	0.391113	0.0078125	0.0170898	-0.13916	0.0234375	0.0791016	-0.206787	-0.180908	0.097168	0.105957	0.0256348	-0.0429688	0.107178	0
21.5	-0.0827637	0.492676	0.193359	0.0737305	-0.0336914	0.109375	0.264648	0.0959473	-0.0500488	0.00146484	0.213379	0.0256348	-0.015625	0.116943	0
22.5	-0.114014	0.533691	0.0996094	0.32959	-0.150879	0.222656	0.000976563	0.123291	0.125732	0.0522461	0.279785	0.0900879	-0.0703125	0.265381	0
23.5	-0.151123	0.223145	0.304688	0.116699	-0.00244141	0.0742188	-0.110352	0.142822	0.0554199	0.151855	0.0708008	-0.0563965	-0.101563	0.175537	0
24.5	0.0617676	0.0981445	0.244141	0.380371	0.220215	0.0761719	0.114258	0.310791	0.026123	0.226074	0.314941	0.12915	0.0820313	0.363037	0
25.5	0.104736	0.355957	0.314453	0.370605	0.368652	0.148438	0.223633	0.336182	0.0495605	0.0463867	0.354004	0.140869	0.138672	0.374756	0
26.5	0.223877	0.461426	0.240234	0.32373	0.327637	0.242188	0.206055	0.211182	-0.0344238	0.118652	0.209473	0.105713	0.345703	0.265381	0
27.5	0.307861	0.486816	0.376953	0.0893555	0.153809	0.263672	0.166992	-0.0895996	0.184326	0.159668	0.123535	0.226807	0.271484	0.157959	0
28.5	0.303955	0.428223	0.373047	0.122559	0.394043	0.322266	0.311523	0.0432129	0.131592	0.220215	0.242676	0.0314941	0.207031	0.167725	0
29.5	-0.0397949	-0.019043	-0.0292969	-0.0766602	-0.105957	-0.0195313	-0.0595703	-0.0505371	-0.13208	0.0581055	0.133301	0.119385	-0.246094	-0.133057	0
30.5	-0.330811	-0.103027	-0.207031	-0.0493164	-0.266113	-0.0878906	-0.186523	-0.0603027	-0.178955	-0.342285	-0.231934	0.10376	-0.361328	-0.394775	0
31.5	-0.162842	0.0102539	0.199219	-0.0825195	-0.012207	0.191406	0.0556641	-0.00952148	0.106201	0.0229492	0.0219727	0.174072	-0.015625	-0.029541	0
32.5	-0.0827637	0.043457	0.273438	0.255371	0.212402	0.0410156	0.237305	0.0158691	0.184326	0.0170898	-0.00146484	0.119385	-0.0507813	0.275146	0
33.5	0.0559082	0.0649414	-0.207031	-0.0239258	0.0991211	0.109375	0.180664	0.174072	0.291748	0.0229492	0.0102539	0.0314941	0.0488281	0.169678	0
34.5	-0.131592	-0.452637	-0.330078	-0.189941	-0.494629	-0.414063	-0.319336	-0.253662	-0.378174	-0.29541	-0.161621	-0.292725	-0.304688	-0.47876	0
35.5	-0.112061	-0.462402	-0.357422	-0.273926	-0.381348	-0.330078	-0.286133	-0.212646	-0.346924	-0.187988	-0.228027	-0.484131	-0.40625	-0.0822754	0
36.5	-0.213623	-0.251465	-0.320313	-0.334473	-0.27002	-0.136719	-0.293945	-0.288818	-0.0852051	-0.0512695	-0.302246	-0.33374	-0.150391	-0.318604	0
37.5	0.083252	-0.335449	-0.316406	-0.307129	-0.355957	-0.109375	-0.260742	-0.00952148	0.057373	0.0327148	-0.32373	-0.18335	0.300781	-0.2854	0
38.5	-0.0671387	-0.32373	-0.253906	-0.203613	0.112793	-0.296875	-0.0888672	-0.11499	0.123779	-0.0454102	-0.159668	0.111572	0.142578	-0.0510254	0
39.5	-0.0866699	-0.218262	-0.150391	-0.275879	0.144043	-0.150391	0.00683594	0.0471191	-0.0129395	-0.14502	0.00634766	-0.163818	0.00195313	-0.0705566	0
40.5	0.153564	-0.153809	-0.144531	-0.20166	0.187012	0.0585938	0.15918	0.092041	0.428467	-0.0180664	0.133301	0.152588	0.378906	0.257568	0
41.5	0.0148926	-0.108887	0.199219	-0.354004	-0.0532227	-0.0214844	0.206055	-0.00952148	0.317139	0.200684	0.0844727	0.060791	0.150391	0.17749	0
42.5	-0.178467	-0.630371	-0.335938	-0.463379	-0.14502	-0.464844	-0.0869141	-0.519287	-0.270752	-0.258301	-0.415527	-0.349365	-0.224609	-0.142822	0
43.5	-0.137451	-0.343262	-0.0214844	-0.10791	-0.213379	-0.257813	-0.553711	-0.0388184	-0.137939	-0.311035	-0.308105	-0.20874	0.0683594	-0.0354004	0
44.5	0.311768	0.0102539	0.0839844	0.0541992	-0.0864258	-0.257813	0.0537109	0.250244	-0.0910645	0.0541992	0.135254	-0.0759277	0.179688	0.0720215	0
45.5	-0.141357	-0.429199	-0.40625	-0.400879	0.32373	-0.308594	0.229492	-0.109131	0.43042	0.349121	-0.0913086	-0.0739746	0.125	0.5271	0
46.5	0.134033	-0.501465	-0.34375	-0.156738	0.187012	-0.128906	0.237305	0.246338	0.184326	0.282715	-0.00537109	-0.0895996	0.0703125	0.288818	0
47.5	0.387939	-0.378418	-0.203125	-0.285645	0.120605	-0.193359	0.141602	-0.189209	0.119873	-0.0649414	-0.284668	-0.156006	-0.078125	0.318115	0
48.5	19.5676	3.12939	0.712891	8.03271	0.390137	0.595703	0.264648	-0.0837402	-0.153564	-0.0922852	-0.0307617	-0.366943	0.046875	-0.0256348	0
49.5	433.913	195.483	78.791	84.1733	22.9839	17.7051	1.00488	4.98267	0.403076	-0.256348	0.541504	0.111572	0.277344	-0.0959473	0
50.5	961.814	489.963	251.873	174.585	73.3745	44.0059	9.2373	14.137	2.91675	-2.04932	2.6958	0.998291	2.5332	0.638428	0
51.5	1236.95	674.471	371.682	232.318	112.205	62.7168	20.6123	19.969	6.73901	-4.07471	5.93018	4.02563	6.99609	3.14819	0
52.5	1396.54	792.483	449.33	269.998	138.919	75.5332	29.7998	22.8733	10.8777	-2.67627	9.00635	8.37329	11.0391	7.9939	0
53.5	1416.17	827.868	485.879	284.931	154.066	81.6348	36.1045	22.9377	13.8406	0.356934	10.645	11.6272	13.5762	11.5349	0
54.5	1318.51	796.772	482.172	283.341	157.902	82.3984	38.8271	21.9104	15.1453	2.66162	11.5083	13.1252	14.6777	13.3728	0
55.5	1207.07	746.961	463.705	275.73	156.269	81.0762	39.167	19.7932	15.4363	5.41162	11.5649	14.1018	14.8398	14.2439	0
56.5	1092.43	700.456	442.994	266.605	153.183	78.2891	38.0518	16.8401	14.7761	7.53271	10.7056	13.5901	13.7441	13.7693	0
57.5	993.698	648.178	420.488	257.648	149.585	75.252	36.71	14.3284	13.7449	9.63428	9.31494	11.9358	11.6367	12.2322	0
58.5	910.769	607.237	401.096	248.482	144.683	72.416	35.1064	12.3694	12.1062	11.1597	7.25635	9.45337	9.05469	9.97046	0
59.5	839.245	572.075	384.988	242.382	141.24	70.5566	33.5127	11.3459	10.4128	11.0757	6.02393	7.04321	6.50195	7.2146	0
60.5	775.988	541.213	371.473	237.078	138.095	68.7891	32.1494	10.9163	9.03198	9.12842	4.37744	4.96704	3.99609	4.85132	0
61.5	731.443	521.125	360.268	233.132	136.464	68.0488	30.8252	10.7581	7.91479	7.32764	3.59814	3.14087	2.55469	2.90601	0
62.5	691.708	498.438	351.48	230.501	135.429	67.4004	30.2451	11.0725	7.06909	6.00732	2.9458	2.32056	1.44531	1.65991	0
63.5	657.097	483.793	344.357	227.406	134.253	67.2617	30.0205	11.1702	6.66675	4.96631	2.84033	1.5647	0.904297	0.831787	0
64.5	632.323	471.17	338.721	225.845	133.583	66.9531	29.3271	11.2991	6.23901	4.11279	2.3833	1.0686	0.230469	0.169678	0
65.5	610.575	460.901	333.795	224.398	133.283	67.2988	29.208	11.3987	6.11206	3.73584	2.25244	0.631104	0.115234	0.0700684	0
66.5	594.132	453.575	330.619	223.433	132.992	67.4336	29.165	11.1233	5.78198	3.04248	1.979	0.209229	-0.4375	-0.523682	0
67.5	578.527	445.661	328.488	222.906	133.238	67.6035	29.1279	11.176	5.69019	3.17725	2.37939	0.461182	-0.369141	-0.601807	0
68.5	567.878	441.157	325.721	222.375	133.087	67.5391	29.2471	11.2073	5.41089	3.01514	2.11572	0.297119	-0.755859	-0.775635	0
69.5	559.148	436.356	324.477	222.273	133.537	68.1465	29.29	11.2795	5.44604	2.66553	2.20557	0.172119	-0.880859	-0.806885	0
70.5	551.005	433.479	323.27	222.164	133.806	68.2813	29.667	11.4573	5.7312	3.06592	2.34229	0.215088	-0.697266	-0.693604	0
71.5	546.753	431.264	322.391	222.111	134.099	68.5898	29.7158	11.4182	5.81128	2.97412	2.24268	-0.0603027	-1.00781	-0.875244	0
72.5	541.749	429.219	322.01	222.242	134.226	68.7656	29.6221	11.594	5.55542	3.18506	2.10791	0.0705566	-1.01367	-0.838135	0
73.5	538.179	428.075	321.555	222.101	134.367	68.8789	29.6045	11.4573	5.23511	2.7124	2.04346	-0.212646	-1.17969	-1.25415	0
74.5	535.31	426.78	321.379	222.48	134.457	69.0723	29.7549	11.512	5.03589	2.69482	1.9458	-0.423584	-1.41211	-1.29126	0
75.5	533.396	426.348	321.365	222.898	134.816	69.4609	29.9717	11.7737	5.01245	2.91553	2.22314	-0.314209	-1.46094	-1.1897	0
76.5	532.503	426.252	321.748	223.378	135.203	69.8711	30.1689	11.7717	5.01245	2.96826	2.21924	-0.279053	-1.42383	-1.26782	0
77.5	530.827	425.516	321.424	223.33	135.347	69.7148	29.9209	11.6311	5.11597	2.86279	1.98682	-0.310303	-1.5293	-1.46118	0
78.5	530.171	425.508	321.365	223.574	135.376	69.9961	29.8428	11.6057	5.0105	2.75146	1.78955	-0.697021	-1.83984	-1.64673	0
79.5	529.552	425.702	321.959	224.08	135.802	70.4023	30.3213	11.6389	5.32104	3.08936	2.14893	-0.0974121	-1.45313	-1.35767	0
80.5	528.814	425.618	321.877	224.287	136.123	70.3965	30.3447	11.762	5.06128	3.10303	2.01807	-0.376709	-1.58789	-1.38501	0
81.5	528.382	425.735	322.035	224.572	136.462	70.6035	30.2764	11.6858	4.92847	2.83936	1.61768	-0.372803	-1.58984	-1.37915	0
82.5	528.441	426.135	322.506	225.238	136.955	71.1797	30.7607	12.0413	5.14722	3.00342	1.51025	-0.394287	-1.38086	-1.17212	0
83.5	527.948	426.225	322.975	225.361	137.283	71.041	30.6904	12.1116	5.14526	3.10303	1.51611	-0.587646	-1.44922	-1.29126	0
84.5	527.46	426.327	323.086	225.306	137.031	70.8711	30.3877	11.885	4.86401	3.15186	1.25635	-0.513428	-1.78711	-1.45728	0
85.5	527.122	426.53	323.205	225.511	137.294	71.1074	30.4111	11.7678	4.68823	2.99951	0.82666	-0.525146	-2.02344	-1.6272	0
86.5	527.247	427.112	323.389	225.751	137.605	71.0957	30.5459	11.9573	4.74292	3.03467	0.191895	-0.249756	-1.93945	-1.61743	0
87.5	527.345	427.334	323.887	225.929	137.843	71.3477	30.3799	11.926	4.78003	3.01514	-0.128418	-0.18335	-1.93359	-1.63501	0
88.5	527.2	427.739	323.924	226.191	137.816	71.3789	30.499	12.1018	4.75854	3.0542	-1.04443	-0.263428	-2.17383	-1.82251	0
89.5	527.532	428.114	324.137	226.429	138.101	71.4023	30.4561	12.1545	4.91284	3.19287	-1.54639	-0.1521	-2.07617	-1.67407	0
90.5	527.573	428.391	324.439	226.505	138.054	71.5352	30.4326	12.1272	5.12183	3.10498	-2.16357	-0.359131	-1.82813	-1.60767	0
91.5	528.011	428.975	324.992	226.736	138.48	71.6035	30.8076	12.4065	4.91089	3.05811	-2.21826	-0.0603027	-1.69922	-1.17212	0
92.5	528.06	429.016	325.072	227.046	138.464	71.627	30.8506	12.1077	4.82495	3.09131	-3.43115	-0.300537	-1.99609	-1.16235	0
93.5	527.677	429.172	325.053	227.074	138.527	71.7012	30.4346	12.0979	4.71948	2.79443	-4.00342	-0.560303	-1.93164	-1.56274	0
94.5	528.107	429.29	325.424	227.003	138.658	71.8574	30.7041	12.1292	4.56128	2.86084	-4.07178	-0.74585	-1.53125	-1.39282	0
95.5	527.929	429.54	325.445	227.013	138.722	71.5898	30.6885	11.9788	4.44604	2.82764	-4.396	-0.906006	-1.5	-1.42407	0
96.5	528.49	430.077	325.883	227.265	139.154	71.7637	30.8467	12.094	4.57104	2.7417	-4.26123	-0.761475	-1.7207	-1.40454	0
97.5	528.517	430.356	326.209	227.576	139.203	71.791	30.5557	11.9592	4.7312	2.94482	-4.05615	-1.00562	-1.55859	-1.39478	0
98.5	528.45	430.559	325.986	227.666	139.169	71.5098	30.4893	11.9319	4.46362	3.00537	-3.96826	-1.54468	-1.58984	-1.08032	0
99.5	528.439	431.038	326.096	227.587	138.966	71.6133	30.6865	11.926	4.76245	2.93701	-3.33154	-1.8396	-1.55469	-1.16626	0
100.5	528.87	431.161	326.307	227.708	139.001	71.6113	30.5283	11.8206	4.7019	2.73584	-3.01709	-2.14429	-1.55664	-1.26196	0
101.5	529.001	431.409	326.65	227.701	139.105	71.6387	30.6299	11.803	4.44019	2.48584	-2.55615	-2.25757	-1.24023	-1.30103	0
102.5	529.644	431.856	327.008	228.355	139.615	72.3203	30.9092	11.8967	5.03784	2.87256	-1.97217	-1.99585	-1.05859	-0.79126	0
103.5	529.447	431.682	326.471	228.228	139.31	71.7148	30.6748	11.4534	4.48901	2.48584	-2.03662	-2.66382	-1.4707	-1.37524	0
104.5	529.769	432.194	327.152	228.386	139.492	72.0938	30.7275	11.8362	4.6355	2.65186	-1.13428	-2.45679	-1.19922	-0.980713	0
105.5	529.777	432.446	327.354	228.357	139.402	71.6797	30.667	11.7678	4.47925	2.63037	-0.831543	-2.96851	-1.32227	-0.9729	0
106.5	529.954	432.545	327.49	228.218	139.607	71.8066	30.6182	11.6331	4.68042	2.60693	-0.19873	-3.23999	-1.125	-0.963135	0
107.5	530.236	432.868	327.635	228.652	139.681	71.7695	30.6182	11.7502	4.73315	2.52881	0.57666	-3.03101	-1.0332	-1.01587	0
108.5	530.564	433.108	327.686	228.656	139.771	71.9512	30.8936	11.9319	4.50464	2.67529	0.641113	-2.68921	-1.08789	-0.769775	0
109.5	530.638	432.721	327.637	228.417	139.531	71.3105	30.4482	11.3577	4.18433	1.97803	0.406738	-2.61108	-1.30273	-1.13306	0
110.5	530.763	432.917	327.357	228.359	139.505	71.3223	30.4189	11.1917	4.1062	2.17139	0.680176	-2.38062	-1.19922	-1.11353	0
111.5	530.923	433.27	327.594	228.476	139.81	71.4297	30.5068	11.4749	4.40698	2.17529	0.914551	-1.63452	-1.02734	-1.04907	0
112.5	530.757	433.17	327.752	228.484	139.603	71.1777	30.3994	11.1721	4.23901	1.99561	0.881348	-1.34546	-0.927734	-0.929932	0
113.5	531.077	433.524	327.834	228.615	139.789	71.3555	30.5713	11.2874	4.42261	2.04834	1.18213	-0.61499	-0.796875	-0.801025	0
114.5	530.962	433.407	327.91	228.564	139.828	71.043	30.4482	11.2542	4.14331	1.94678	1.21143	-0.2771	-0.6875	-0.937744	0
115.5	531.154	433.708	328.334	228.552	139.814	71.0762	30.6826	11.1135	4.44409	2.14014	1.21143	-0.187256	-0.765625	-0.707275	0
116.5	530.935	433.258	328.125	228.445	139.806	70.6582	30.8564	11.1233	4.86206	2.31982	0.861816	0.0197754	-0.742188	-0.715088	0
117.5	531.466	433.797	328.41	228.656	139.712	70.9492	30.8311	11.2678	4.75659	2.07373	1.19971	0.44751	-0.818359	-0.75415	0
118.5	531.306	433.836	328.406	228.466	139.667	71.0332	30.6182	11.4319	4.55933	1.87061	1.36768	0.461182	-0.773438	-0.63501	0
119.5	505.124	426.079	325.877	225.984	139.787	70.6816	30.8584	11.1643	4.54761	2.19678	1.3208	0.699463	-0.408203	-0.607666	0
120.5	158.57	271.436	251.646	174.625	131.958	57.0566	30.3975	8.29126	4.44409	1.49561	0.400879	0.26001	-0.873047	-0.66626	0
121.5	-258.524	31.5571	112.236	91.1167	93.3042	32.4414	23.0752	0.906494	1.40894	-0.377441	-2.21631	-1.40991	-2.04883	-1.33032	0
122.5	-515.936	-145.001	4.62305	32.3257	47.939	10.9805	9.81543	-6.28491	-4.21021	-3.70752	-4.00342	-3.2771	-3.62305	-2.93579	0
123.5	-676.708	-243.517	-58.3008	-3.60596	19.4136	-1.83398	-0.34082	-10.4978	-8.12036	-6.42822	-5.48975	-4.64819	-4.74414	-3.8479	0
124.5	-646.61	-252.548	-77.1016	-11.0454	4.15576	-6.23828	-5.77441	-12.1443	-10.3489	-7.71924	-5.83154	-5.34155	-5.24805	-4.32642	0
125.5	-520.428	-192.49	-54.4629	-2.84814	2.96826	-4.83398	-7.18848	-11.8044	-11.0247	-8.27393	-5.51709	-5.36694	-5.32813	-4.92603	0
126.5	-364.589	-136.841	-28.8301	11.3101	8.71045	-1.71484	-6.11816	-10.531	-10.4172	-7.99072	-5.26318	-5.13843	-5.16211	-4.74829	0
127.5	-276.565	-76.8218	-0.228516	24.6304	16.519	2.99609	-4.0166	-8.72046	-9.50903	-7.02588	-4.68701	-4.59937	-4.875	-4.38306	0
128.5	-171.759	-42.1128	16.4258	33.8315	22.0015	7.18359	-1.90332	-6.66382	-8.18481	-5.81494	-3.60107	-3.92358	-3.80078	-4.0061	0
129.5	-102.385	-4.2417	34.998	42.6577	25.2788	9.33203	-0.0341797	-4.9353	-6.46802	-4.63916	-2.8374	-2.98413	-3.29102	-3.1897	0
130.5	-64.2175	24.8735	48.4395	46.1226	29.2104	12.5059	1.84473	-2.85522	-4.41333	-3.04736	-2.06396	-2.08179	-2.18555	-2.20142	0
131.5	-16.614	35.4067	53.0254	49.5659	31.9429	13.8945	3.01465	-1.74585	-3.22778	-2.36377	-1.29443	-1.29272	-1.83008	-1.44946	0
132.5	3.89966	56.3755	62.6348	52.1987	34.7202	15.582	3.99316	-1.02319	-2.2356	-1.37158	-0.97998	-0.952881	-1.03516	-1.08228	0
133.5	41.511	62.4478	64.9727	53.105	35.2358	16.1406	4.86426	-0.443115	-1.58325	-1.05908	-0.669434	-0.759521	-0.832031	-0.85376	0
134.5	60.3372	70.3599	67.5684	54.4272	34.9019	15.8359	5.27441	-0.163818	-1.13403	-0.646973	-0.849121	-0.554443	-0.701172	-0.609619	0
135.5	66.2903	75.7095	68.9082	53.7651	34.978	15.9082	5.40918	0.189697	-0.645752	-0.455566	-0.61084	-0.568115	-0.740234	-0.427979	0
136.5	76.9055	77.0005	69.25	53.3804	34.8374	16.2383	5.7373	0.314697	-0.358643	-0.230957	-0.278809	-0.275146	-0.574219	-0.304932	0
137.5	81.5969	81.186	70.2402	53.2495	34.4976	16.1582	5.70215	0.56665	-0.0480957	0.0307617	-0.347168	-0.345459	-0.511719	-0.203369	0
138.5	87.3684	78.7329	68.9277	51.6558	33.896	16.0645	5.80762	1.07056	0.135498	0.118652	-0.14209	-0.134521	-0.441406	-0.172119	0
139.5	93.5149	80.772	67.6504	51.3862	33.2339	15.6465	5.79785	1.23853	0.162842	0.237793	0.195801	-0.064209	-0.498047	-0.0510254	0
140.5	91.179	80.188	67.0098	49.7104	32.2554	15.1348	5.4502	0.738525	-0.243408	-0.0180664	-0.188965	-0.0349121	-0.660156	-0.318604	0
141.5	92.9719	78.7935	65.5586	48.7729	31.6733	14.998	5.70801	0.986572	-0.0715332	0.20459	-0.0131836	0.121338	-0.291016	-0.0842285	0
142.5	92.179	77.5005	64.2324	47.521	30.7886	14.4551	5.49316	0.922119	0.121826	0.0639648	0.0375977	-0.282959	-0.527344	-0.392822	0
143.5	92.468	75.7153	62.5723	46.2554	29.8843	14.1875	5.15918	0.863525	0.0437012	-0.117676	-0.183105	-0.00952148	-0.65625	-0.320557	0
144.5	90.2747	73.6743	60.6035	44.5933	28.6792	13.6133	5.12598	0.761963	-0.157471	-0.0180664	-0.208496	-0.337646	-0.720703	-0.427979	0
145.5	87.929	71.8188	58.8574	43.0601	27.9175	13.123	4.72168	0.804932	-0.155518	-0.184082	-0.366699	-0.505615	-0.755859	-0.539307	0
146.5	86.9934	70.1685	57.5293	42.271	27.1636	12.8203	4.85449	0.982666	-0.0227051	-0.0336914	-0.255371	-0.195068	-0.527344	-0.32251	0
147.5	85.3196	68.6001	56.1836	41.1382	26.5581	12.6152	5.12988	1.03931	0.164795	0.284668	0.0688477	-0.0212402	-0.277344	-0.0881348	0
148.5	83.4211	66.4009	54.2461	39.8452	25.6851	12.1582	4.44824	0.924072	-0.182861	0.0620117	-0.17334	-0.337646	-0.470703	-0.383057	0
149.5	81.8899	64.5669	52.6055	38.7007	24.7437	11.5449	4.16113	0.734619	-0.425049	-0.365723	-0.29248	-0.425537	-0.822266	-0.463135	0
150.5	80.47	63.5688	51.5176	38.1538	24.5229	12.0039	4.4209	1.01001	0.110107	-0.166504	0.0844727	-0.107178	-0.078125	-0.312744	0
151.5	77.634	61.2856	49.9844	36.8569	23.7261	11.4512	4.49316	0.668213	-0.0910645	0.145996	0.000488281	-0.232178	-0.228516	-0.238525	0
152.5	75.4407	59.4751	48.6777	35.8706	23.1968	11.1426	4.39941	0.957275	0.170654	0.390137	0.160645	-0.0739746	-0.00976563	-0.304932	0
153.5	73.7141	57.7427	47.2012	34.9761	22.4976	10.8965	4.18848	0.82251	0.391357	0.394043	0.367676	-0.0876465	-0.353516	-0.195557	0
154.5	72.0637	56.1841	45.7441	33.9897	21.8687	10.4883	4.04785	0.75415	0.43042	0.171387	0.0844727	-0.0759277	-0.345703	-0.240479	0
155.5	70.3704	55.0942	44.7734	33.3472	21.5737	10.5684	4.2666	0.863525	0.535889	0.442871	0.348145	0.195557	0.0976563	0.0915527	0
156.5	69.3977	53.7896	43.9121	32.6089	21.5835	10.1875	4.62207	0.992432	0.776123	0.937012	0.52002	0.529541	0.236328	0.417725	0
157.5	67.4192	51.9634	42.7168	31.605	20.4761	9.80859	3.85449	0.922119	0.237061	0.11084	0.30127	-0.0739746	0.0234375	0.0974121	0
158.5	66.3235	50.811	41.4219	30.478	19.7124	9.35156	3.32715	1.04712	-0.309814	-0.0356445	-0.161621	-0.468506	-0.318359	-0.349854	0
159.5	64.9993	49.5942	40.4395	29.687	19.689	9.36133	3.78613	1.1311	0.153076	0.0756836	0.299316	-0.154053	0.224609	0.0407715	0
160.5	63.302	48.1782	39.6426	29.2241	19.2046	9.23828	3.82715	0.873291	-0.00512695	0.149902	0.121582	-0.00756836	0.105469	0.11499	0
161.5	61.7766	47.1997	38.3496	28.2886	18.769	8.76758	3.78223	0.931885	0.131592	0.181152	0.262207	-0.2146	0.0566406	-0.142822	0
162.5	60.261	45.979	37.3613	27.6011	18.2534	8.57813	3.68066	0.875244	0.0710449	0.0541992	0.244629	-0.0895996	-0.111328	-0.179932	0
163.5	58.7961	44.5454	36.541	26.9702	17.6772	8.46484	3.4248	1.06665	0.203857	0.216309	0.318848	-0.0524902	-0.126953	0.0935059	0
164.5	57.6067	43.2251	35.5703	26.3667	17.1479	8.25586	3.48926	0.773682	0.194092	0.372559	0.393066	-0.331787	-0.130859	0.0837402	0
165.5	56.2961	42.3013	34.5723	25.7612	17.021	8.1875	3.37793	1.03931	0.156982	0.395996	0.535645	0.0803223	-0.28125	0.189209	0
166.5	54.8	41.3716	33.959	24.9468	16.6772	7.93945	3.28418	1.05884	-0.126221	0.226074	0.104004	-0.0114746	0.0449219	0.0349121	0
167.5	53.343	40.1509	32.9551	24.1753	15.7983	7.54883	3.02051	0.832275	-0.126221	0.0717773	0.0610352	-0.263428	0.0449219	-0.131104	0
168.5	52.5559	39.4556	32.1816	23.7671	15.8335	7.37109	3.14355	0.56665	-0.083252	-0.0942383	0.0668945	-0.0114746	-0.0449219	-0.0881348	0
169.5	51.5364	38.6743	31.7246	23.3218	15.5522	7.43359	3.39355	0.865479	0.129639	0.237793	0.316895	0.281494	0.140625	0.171631	0
170.5	50.4153	37.4497	30.7266	22.73	15.1226	7.13281	3.02051	0.621338	-0.0539551	0.081543	0.20752	-0.0407715	0.0625	-0.281494	0
171.5	49.1731	36.2036	29.7695	21.9976	14.5347	6.76563	2.71191	0.357666	-0.272705	-0.291504	-0.0307617	-0.30835	-0.201172	-0.181885	0
172.5	47.927	35.4321	29.2012	21.3862	14.1812	6.43164	2.5166	0.431885	-0.272705	-0.279785	-0.10498	-0.443115	-0.361328	-0.283447	0
173.5	47.0344	34.8813	28.3984	21.1167	13.7476	6.39063	2.67871	0.613525	0.0300293	-0.367676	0.187988	-0.318115	-0.271484	-0.263916	0
174.5	46.0813	34.0415	27.6836	20.7046	13.5737	6.24219	2.66309	0.517822	0.0769043	-0.174316	0.36377	-0.318115	-0.228516	-0.136963	0
175.5	44.9583	33.0903	27.0039	19.9937	13.1401	5.9707	2.44238	0.340088	-0.0383301	-0.404785	0.129395	-0.4021	-0.455078	-0.246338	0
176.5	44.179	32.4927	26.4473	19.5151	13.0815	6.25391	2.81543	0.699463	-0.0129395	-0.279785	0.172363	-0.282959	-0.416016	-0.121338	0
177.5	43.509	31.5942	26.0039	18.8413	12.5933	6.19531	2.54785	0.490479	-0.247314	-0.254395	0.0981445	-0.447021	-0.396484	-0.431885	0
178.5	42.8958	30.9673	25.3574	18.8491	12.7358	6.34766	2.6416	0.758057	-0.0812988	-0.0629883	0.234863	-0.032959	-0.1875	0.0778809	0
179.5	41.8801	30.4497	25.0332	18.3569	12.3999	6.39063	2.7041	0.914307	-0.0871582	-0.277832	0.20166	0.029541	-0.185547	-0.029541	0
180.5	41.095	29.8325	24.5996	17.9077	11.855	6.09766	2.6709	0.775635	0.000732422	-0.0395508	0.242676	0.0275879	0.00585938	0.0505371	0
181.5	40.3938	29.1294	24.2031	17.814	11.6011	5.67383	2.69629	0.834229	0.00854492	-0.0375977	0.434082	0.00805664	0.03125	-0.179932	0
182.5	39.8586	28.6841	23.6504	17.6831	11.4077	5.51172	2.60645	0.674072	0.115967	0.0112305	0.256348	0.0881348	-0.248047	-0.16626	0
183.5	38.9583	27.9126	22.9102	17.1167	11.2397	5.47656	2.4541	0.627197	-0.178955	-0.268066	0.100098	-0.0681152	-0.189453	-0.312744	0
184.5	38.6321	27.1392	22.5723	16.7866	10.9194	5.11523	2.38965	0.480713	-0.153564	-0.221191	-0.019043	0.226807	-0.246094	-0.375244	0
185.5	38.3196	26.8188	22.2949	16.7144	11.1187	5.41797	2.66895	0.654541	0.141357	0.224121	0.260254	0.506104	-0.119141	-0.244385	0
186.5	37.1926	26.1079	21.8711	16.1792	10.8843	5.23047	2.40918	0.640869	-0.159424	0.034668	0.100098	0.246338	-0.226563	-0.433838	0
187.5	36.7024	25.6528	21.3027	15.9546	10.7886	5.27734	2.56152	0.551025	-0.177002	0.308105	-0.0483398	0.426025	-0.0820313	-0.453369	0
188.5	35.7747	25.2661	20.8223	15.7495	10.3003	5.00586	2.31934	0.615479	-0.19458	0.112793	0.252441	0.1604	-0.181641	-0.406494	0
189.5	35.3411	24.5806	20.3574	15.5542	10.2612	5.23242	2.46973	0.715088	0.00268555	0.206543	-0.0717773	0.138916	-0.0078125	-0.0822754	0
190.5	34.5696	24.1196	20.1094	15.062	10.0073	5.08594	2.16504	0.545166	0.0690918	0.147949	0.193848	0.0744629	-0.376953	-0.029541	0
191.5	34.0227	23.8188	19.9375	14.7476	9.75928	5.20703	2.18262	0.824463	-0.0773926	0.325684	0.0454102	0.127197	0.0820313	0.0700684	0
192.5	33.2434	23.1372	19.2285	14.5171	9.65381	4.90234	2.09668	0.613525	0.14917	0.222168	0.129395	0.0861816	-0.144531	-0.0158691	0
193.5	32.7258	22.7388	18.7402	13.9116	9.60303	4.64063	1.93066	0.521729	0.129639	0.0405273	0.027832	0.174072	-0.0664063	-0.240479	0
194.5	32.2864	22.2231	18.5703	13.7944	9.30615	4.72266	2.14355	0.5354	0.041748	0.0463867	0.223145	-0.0759277	0.0722656	-0.0686035	0
195.5	32.0715	22.1216	18.4941	13.8042	9.18311	4.625	2.15918	0.617432	-0.0168457	0.118652	0.250488	0.111572	0.132813	0.132568	0
196.5	31.6633	21.7739	17.957	13.98	9.20654	4.61133	1.97949	0.611572	-0.0285645	0.14209	0.355957	0.267822	0.0566406	0.103271	0
197.5	31.0833	21.4106	17.9336	13.7065	8.91162	4.75586	2.01074	0.515869	-0.182861	0.0698242	0.580566	0.136963	0.205078	0.0661621	0
198.5	30.4192	20.9458	17.3652	12.8843	8.62842	4.22461	2.0791	0.578369	-0.102783	0.20459	0.340332	0.0158691	-0.0410156	-0.109619	0
199.5	30.1379	20.6372	17.334	13.0269	8.54053	4.53516	2.08105	0.795166	0.0534668	0.362793	0.566895	-0.0466309	-0.0625	-0.162354	0
200.5	30.0676	20.2349	17.0352	12.8706	8.6167	4.64258	2.23145	0.957275	0.110107	0.509277	0.592285	0.295166	0.0527344	-0.0900879	0
201.5	29.3938	20.0571	16.7383	12.1636	8.39404	4.47656	1.95996	0.871338	0.141357	0.171387	0.383301	-0.00561523	0.0429688	-0.172119	0
202.5	28.6165	19.4048	16.1641	12.021	8.06006	4.20703	1.49512	0.556885	0.0241699	0.0112305	0.266113	-0.126709	-0.0800781	-0.392822	0
203.5	27.9797	18.8755	15.4492	11.4155	7.68506	4.08398	1.49121	0.265869	-0.192627	-0.0708008	0.0883789	-0.179443	-0.15625	-0.494385	0
204.5	27.6692	18.813	15.1875	11.5679	7.50537	4.0625	1.56934	0.482666	-0.143799	0.0874023	0.182129	-0.0974121	-0.255859	-0.269775	0
205.5	27.3274	18.5571	15.1426	11.4097	7.70264	4.23242	1.87207	0.574463	0.110107	0.220215	0.414551	-0.00952148	0.0527344	-0.187744	0
206.5	27.1028	17.9985	15.0371	11.3101	7.55029	3.85352	1.9502	0.607666	0.119873	-0.0161133	0.355957	-0.0153809	-0.107422	-0.189697	0
207.5	26.9153	18.0337	14.875	11.3218	7.7124	4.14648	1.80176	0.69751	-0.00317383	0.216309	0.330566	-0.00756836	-0.0957031	-0.265869	0
208.5	26.4172	17.5728	14.5059	10.7827	7.63623	3.80664	1.62988	0.834229	0.0358887	0.118652	0.209473	0.0275879	-0.169922	-0.150635	0
209.5	25.8489	17.1353	14.248	10.6108	7.36475	3.66016	1.44238	0.523682	-0.0871582	-0.0708008	0.352051	-0.1521	-0.269531	-0.277588	0
210.5	25.6965	16.9849	14.3262	10.3687	7.15967	3.40039	1.71582	0.357666	-0.0461426	-0.0200195	0.213379	-0.210693	-0.425781	-0.226807	0
211.5	25.4465	16.5825	13.8613	9.98193	6.98975	3.23047	1.37988	0.576416	-0.0773926	-0.209473	0.352051	-0.286865	-0.222656	-0.455322	0
212.5	25.1965	16.1138	13.5957	9.93311	6.75537	3.39063	1.35449	0.576416	-0.0129395	-0.0415039	0.158691	-0.150146	-0.253906	-0.5354	0
213.5	24.8606	16.1392	13.6055	9.93311	6.86279	3.53711	1.53027	0.482666	0.297607	0.188965	0.299316	-0.0622559	-0.179688	-0.205322	0
214.5	24.5227	15.8735	13.127	9.91162	6.93506	3.36523	1.63965	0.302979	0.0944824	-0.109863	0.293457	-0.107178	-0.244141	-0.0197754	0
215.5	23.9485	15.647	12.6543	9.56592	6.62451	3.27148	1.35059	0.324463	-0.122314	-0.277832	0.158691	-0.368896	-0.466797	-0.156494	0
216.5	23.9036	15.3677	12.7363	9.41553	6.41357	3.1875	1.70215	0.19751	0.332764	0.0600586	0.39502	-0.234131	-0.396484	-0.343994	0
217.5	23.5481	15.1353	12.7324	9.13232	6.28467	3.13672	1.45215	0.113525	-0.0852051	-0.324707	0.314941	-0.343506	-0.384766	-0.488525	0
218.5	23.3254	14.8872	12.1328	8.78467	6.43311	2.92188	1.3584	0.170166	-0.0734863	-0.271973	0.20166	-0.411865	-0.671875	-0.523682	0
219.5	22.72	14.3071	11.8398	8.71631	6.25537	2.71094	1.0498	0.156494	-0.212158	-0.352051	-0.243652	-0.544678	-0.617188	-0.664307	0
220.5	22.9329	14.3755	12.0313	8.68896	6.21436	2.90234	1.02832	0.142822	-0.0109863	0.0834961	-0.019043	-0.546631	-0.130859	-0.527588	0
221.5	22.5637	13.9185	11.918	8.97217	6.00732	3.09375	1.34473	0.205322	0.0788574	-0.117676	0.0356445	-0.241943	-0.439453	-0.457275	0
222.5	22.3879	13.6646	11.5195	8.65186	5.82568	2.85156	1.25293	0.187744	-0.198486	-0.0610352	-0.19873	-0.353271	-0.185547	-0.562744	0
223.5	21.929	13.4868	11.3945	8.50146	5.59326	3.01953	1.08301	-0.165771	-0.259033	-0.271973	-0.081543	-0.564209	-0.111328	-0.439697	0
224.5	21.6672	13.3071	11.1777	8.26514	5.84131	2.68359	0.90332	0.125244	-0.10083	-0.365723	0.0239258	-0.30835	-0.125	-0.439697	0
225.5	21.3118	13.3071	10.9473	8.13232	5.59326	2.66797	0.967773	0.35376	0.0183105	-0.246582	0.14502	-0.515381	-0.431641	-0.318604	0
226.5	21.2668	13.02	10.7617	8.21436	5.59326	2.71875	1.01465	0.117432	-0.0500488	-0.129395	0.012207	-0.320068	-0.265625	-0.773682	0
227.5	21.0149	12.813	10.5371	7.82959	5.32373	2.61914	1.05762	-0.032959	-0.200439	-0.412598	0.197754	-0.323975	-0.292969	-0.664307	0
228.5	20.5911	12.5903	10.4688	7.75342	5.51904	2.53125	0.831055	-0.0700684	-0.108643	-0.443848	0.227051	-0.421631	-0.4375	-0.679932	0
229.5	20.2883	12.4087	10.1973	7.76904	5.04248	2.30664	1.04395	0.189697	-0.114502	-0.475098	-0.17334	-0.503662	-0.585938	-0.87915	0
230.5	20.1204	12.147	9.91797	7.60498	5.28271	2.44727	1.03418	-0.048584	-0.0793457	-0.391113	-0.165527	-0.251709	-0.425781	-1.00415	0
231.5	20.0969	11.7935	9.98047	7.59326	5.12061	2.47461	1.15137	0.0666504	-0.237549	-0.391113	-0.00146484	-0.2771	-0.326172	-0.922119	0
232.5	20.1477	11.6489	10.0156	7.51123	5.09326	2.47852	1.16895	0.328369	0.156982	-0.307129	-0.0229492	-0.0993652	-0.0488281	-0.552979	0
233.5	19.6028	11.3774	9.77734	7.45459	4.99756	2.2832	1.02441	0.203369	-0.0734863	-0.475098	-0.00732422	0.0100098	-0.171875	-0.545166	0
234.5	19.3801	11.0591	9.61719	7.26514	4.85889	2.42188	1.06738	0.117432	-0.208252	-0.664551	-0.0795898	-0.310303	-0.201172	-0.771729	0
235.5	19.2668	11.02	9.32031	6.91357	4.64404	2.39258	0.969727	0.136963	0.026123	-0.723145	-0.339355	-0.0505371	-0.5	-0.707275	0
236.5	18.9719	10.6567	8.95313	7.00537	4.51123	2.23438	0.727539	0.306885	-0.0559082	-0.572754	-0.0854492	-0.210693	-0.375	-0.812744	0
237.5	18.884	10.5981	8.95703	7.09521	4.88428	2.40625	0.875977	0.306885	-0.149658	-0.564941	-0.0698242	-0.079834	-0.214844	-0.558838	0
238.5	18.8137	10.5474	9.20313	6.75146	4.76318	2.23438	0.993164	0.109619	0.125732	-0.561035	0.11377	0.0275879	-0.162109	-0.679932	0
239.5	18.6008	10.4009	8.95898	6.63818	4.89014	2.29102	1.15137	0.144775	0.0378418	-0.605957	-0.145996	-0.159912	-0.333984	-0.752197	0
240.5	18.5403	10.438	8.93945	6.71436	4.85498	2.57227	1.15723	0.273682	0.391357	-0.414551	0.17627	0.0432129	0.00585938	-0.383057	0
241.5	18.0891	10.2446	8.72266	6.44092	4.56396	2.21094	0.856445	0.211182	0.000732422	-0.492676	0.143066	-0.1521	-0.0761719	-0.420166	0
242.5	17.9739	10.2114	8.61914	6.37061	4.6499	1.98438	0.729492	0.0510254	0.108154	-0.445801	-0.155762	-0.0524902	-0.0957031	-0.480713	0
243.5	18.0325	9.93994	8.56055	6.28076	4.38818	2.09375	1.16113	0.218994	0.0690918	-0.36377	0.0141602	-0.00561523	0.0722656	-0.408447	0
244.5	17.6438	9.50439	8.31055	6.06787	4.15576	1.83789	0.788086	0.179932	-0.260986	-0.58252	-0.239746	-0.0114746	-0.0273438	-0.830322	0
245.5	17.2141	8.96143	8.25586	5.74561	3.9917	1.69336	0.543945	-0.124756	-0.339111	-0.705566	-0.397949	-0.0388184	-0.275391	-0.87915	0
246.5	17.0989	9.2251	7.95313	5.49951	3.89795	1.84766	0.756836	-0.0700684	-0.28833	-0.578613	-0.522949	0.0217285	-0.380859	-0.861572	0
247.5	17.1848	9.229	8.29102	5.82959	3.97217	2.0918	0.913086	0.220947	-0.218018	-0.334473	-0.147949	0.168213	-0.0605469	-0.60376	0
248.5	17.093	9.03369	7.84961	5.78467	4.06201	1.89648	0.916992	-0.0915527	-0.436768	-0.20752	-0.347168	-0.197021	-0.150391	-0.711182	0
249.5	16.968	8.95947	7.52344	5.71631	3.95264	2.05078	1.07715	-0.171631	-0.423096	-0.344238	-0.212402	-0.138428	-0.300781	-0.658447	0
250.5	16.8	8.87549	7.66016	5.95459	4.19873	2.29688	1.09668	-0.0739746	-0.0715332	-0.328613	0.191895	-0.0935059	-0.199219	-0.465088	0
251.5	16.7102	8.7915	7.68164	5.81787	4.21826	1.79492	0.795898	0.0822754	-0.141846	-0.0766602	0.148926	0.0744629	0.0546875	-0.689697	0
252.5	16.6536	8.63916	7.4375	5.68506	4.15771	1.79688	1.0459	-0.0563965	-0.067627	-0.131348	0.318848	-0.0505371	0.0996094	-0.654541	0
253.5	16.5559	8.33057	7.40039	5.44873	3.96826	1.8418	0.583008	-0.181396	-0.149658	-0.260254	0.109863	-0.111084	0.128906	-0.429932	0
254.5	16.3547	8.27588	7.47852	5.4624	4.13232	1.66016	0.805664	0.0900879	0.137451	-0.105957	0.20752	0.00415039	0.167969	-0.6604	0
255.5	16.3977	8.12744	7.32422	5.12842	3.98193	1.78516	0.717773	0.152588	-0.0637207	-0.090332	0.146973	0.0158691	0.0859375	-0.56665	0
256.5	16.1243	8.12158	7.0918	5.21045	3.94678	1.91992	0.907227	-0.12085	0.0808105	-0.0297852	0.195801	-0.048584	0.123047	-0.578369	0
257.5	16.2649	8.0376	6.97656	5.1792	3.59521	1.72656	0.999023	-0.0388184	-0.202393	-0.0141602	0.100098	-0.185303	0.142578	-0.443604	0
258.5	15.8293	7.72314	6.74414	4.88818	3.56201	1.71875	0.65332	-0.316162	-0.19458	-0.10791	0.0668945	-0.241943	-0.0878906	-0.517822	0
259.5	15.5598	8.01221	6.55859	4.91553	3.47021	1.64258	0.84668	-0.238037	-0.0324707	-0.23291	-0.0307617	-0.284912	0.0449219	-0.498291	0
260.5	15.6965	7.7251	6.93555	4.91162	3.45068	1.83594	0.733398	0.0100098	-0.0187988	-0.320801	0.199707	-0.273193	0.101563	-0.207275	0
261.5	15.4661	7.44385	6.75977	4.95654	3.20264	1.74219	0.581055	-0.0368652	0.287842	-0.20166	0.221191	-0.136475	0.109375	-0.318604	0
262.5	15.4153	7.56689	6.59375	4.86084	3.18701	1.64063	0.504883	-0.132568	-0.0773926	-0.166504	-0.0307617	-0.197021	-0.0175781	-0.355713	0
263.5	15.4153	7.5708	6.64648	5.04053	3.52295	1.9668	0.739258	-0.0681152	0.153076	0.124512	0.408691	-0.234131	-0.150391	-0.224854	0
264.5	15.3489	7.28369	6.3125	5.04053	3.3042	1.79883	0.709961	0.0471191	0.0671387	0.0639648	0.381348	-0.195068	-0.15625	-0.467041	0
265.5	15.218	7.27588	6.62305	4.97998	3.61475	1.9375	0.743164	0.308838	0.334717	0.335449	0.553223	0.0432129	0.101563	-0.351807	0
266.5	15.3157	7.32861	6.56445	4.896	3.74756	2.02344	0.838867	0.138916	0.231201	0.345215	0.717285	0.0236816	0.0605469	-0.351807	0
267.5	14.8645	7.34424	6.09375	4.76904	3.30225	1.53516	0.97168	-0.116943	0.0280762	-0.0961914	0.36377	-0.189209	-0.21875	-0.625244	0
268.5	14.4895	6.91064	5.65625	4.48389	3.08545	1.42773	0.391602	-0.105225	-0.114502	-0.322754	-0.0756836	-0.476318	-0.302734	-1.06665	0
269.5	14.5989	6.89111	5.63867	4.28076	3.02881	1.3457	0.526367	-0.154053	-0.118408	-0.0454102	0.00634766	-0.398193	0.107422	-0.777588	0
270.5	14.6965	6.91846	5.51563	4.39404	3.10107	1.36133	0.475586	-0.0837402	0.0944824	-0.0297852	0.135254	-0.33374	0.0742188	-0.580322	0
271.5	14.554	6.64502	5.54688	4.29248	2.94873	1.32031	0.557617	-0.105225	0.252686	-0.242676	0.166504	-0.343506	0.015625	-0.838135	0
272.5	14.47	6.70166	5.86133	4.20068	3.1499	1.36914	0.731445	-0.048584	0.115967	-0.174316	0.287598	-0.273193	0.267578	-0.734619	0
273.5	14.1575	6.74463	5.58008	4.28271	3.11084	1.24414	0.723633	-0.435303	0.0163574	-0.455566	0.0610352	-0.372803	0.0410156	-0.787354	0
274.5	14.4368	7.20947	5.63672	4.16162	3.37451	1.47852	0.915039	0.000244141	0.0065918	-0.0551758	0.318848	-0.017334	0.0820313	-0.668213	0
275.5	13.8918	6.63135	5.37695	4.07568	2.78857	1.33594	0.895508	-0.253662	-0.0539551	-0.230957	0.104004	-0.341553	0.0175781	-0.818604	0
276.5	13.8645	6.50635	5.07227	3.88037	2.70264	1.26563	0.629883	-0.0876465	-0.118408	-0.152832	0.090332	-0.55835	-0.0527344	-1.08228	0
277.5	13.7805	6.52393	5.3457	3.97412	2.87646	1.26172	0.579102	0.0666504	-0.278564	-0.0493164	0.0961914	-0.216553	-0.0976563	-0.752197	0
278.5	13.6653	6.49268	5.49609	4.26318	2.81787	1.41211	0.606445	-0.0212402	-0.262939	-0.0981445	-0.0209961	-0.124756	-0.111328	-0.455322	0
279.5	13.429	6.31104	5.06836	3.92725	2.73779	1.16797	0.666992	-0.230225	-0.182861	-0.266113	0.127441	-0.228271	-0.119141	-0.871338	0
280.5	13.0696	6.03369	4.8457	3.83545	2.646	0.824219	0.614258	-0.0856934	-0.348877	-0.361816	-0.0581055	-0.122803	-0.269531	-0.869385	0
281.5	13.7551	6.2251	5.07617	3.9585	2.87061	1.20508	0.618164	0.045166	-0.165283	-0.23877	0.012207	0.000244141	-0.175781	-0.668213	0
282.5	13.7415	5.79346	5.15039	4.02881	3.05029	1.25195	0.741211	-0.0563965	-0.104736	-0.000488281	0.338379	-0.00756836	-0.046875	-0.619385	0
283.5	13.6731	5.73682	4.96094	3.82764	2.62646	1.09961	0.758789	0.179932	-0.178955	-0.0356445	0.297363	-0.198975	-0.263672	-0.871338	0
284.5	13.3352	5.66846	4.89453	3.69482	2.77881	1.33594	0.702148	0.121338	-0.272705	0.00732422	0.225098	-0.079834	-0.25	-0.867432	0
285.5	13.5481	5.59619	4.7168	3.74951	2.81592	1.03125	0.709961	0.00805664	-0.434814	-0.119629	0.182129	-0.165771	0.123047	-0.75415	0
286.5	13.0891	5.39307	4.50391	3.70459	2.73389	1.08789	0.598633	-0.116943	-0.430908	-0.266113	0.0942383	-0.310303	-0.222656	-0.824463	0
287.5	13.1633	5.5708	4.31055	3.63623	2.3667	1.01367	0.370117	-0.109131	-0.536377	-0.32666	-0.157715	-0.390381	-0.267578	-0.867432	0
288.5	13.0833	5.40088	4.50977	3.64209	2.56982	1.03516	0.303711	-0.185303	-0.333252	-0.387207	0.0708008	-0.20874	-0.363281	-0.873291	0
289.5	13.2258	5.52588	4.66211	3.69678	2.78662	1.25977	0.577148	-0.187256	-0.259033	-0.305176	0.0688477	-0.140381	0.0683594	-0.523682	0
290.5	13.0637	5.33643	4.57031	3.85303	2.47803	1.00781	0.297852	-0.140381	-0.0891113	-0.0942383	0.26416	-0.105225	0.0898438	-0.44751	0
291.5	12.9641	5.33252	4.68945	3.70654	2.31787	1.16797	0.579102	-0.0993652	0.0124512	-0.209473	0.26416	0.0803223	0.248047	-0.365479	0
292.5	13.0989	5.34033	4.97461	3.73193	2.75928	1.16211	0.538086	0.218994	0.0183105	-0.0356445	0.555176	0.0373535	0.164063	-0.496338	0
293.5	12.718	5.25244	4.64063	3.47607	2.67725	1.10547	0.495117	0.226807	-0.202393	-0.236816	0.336426	0.0490723	-0.09375	-0.50415	0
294.5	13.0579	5.38916	4.5293	3.62061	2.90381	1.00195	0.676758	0.203369	-0.124268	-0.285645	0.350098	-0.0759277	0.0527344	-0.338135	0
295.5	12.7668	5.1333	4.46289	3.38232	2.59717	0.818359	0.59668	0.0744629	-0.196533	-0.369629	0.234863	-0.144287	-0.09375	-0.511963	0
296.5	12.9231	5.2915	4.4082	3.56201	2.70459	1.08008	0.870117	0.0998535	-0.0168457	-0.0981445	0.355957	0.0197754	0.367188	-0.398682	0
297.5	12.5989	5.18213	4.28516	3.62256	2.30225	0.933594	0.866211	0.12915	0.0280762	0.0288086	0.256348	0.0900879	0.333984	-0.564697	0
298.5	12.4875	5.32666	4.12305	3.37842	2.49756	0.927734	0.825195	0.138916	-0.0168457	-0.26416	0.262207	0.0393066	0.0449219	-0.556885	0
299.5	12.5227	5.11377	3.86328	3.14404	2.3374	0.947266	0.510742	0.150635	-0.169189	-0.0864258	0.221191	-0.24585	-0.126953	-0.41626	0
300.5	12.5852	4.83643	3.9082	3.09521	2.32959	0.722656	0.459961	0.0197754	-0.0910645	-0.291504	0.0922852	-0.238037	-0.1875	-0.2229	0
301.5	12.3918	4.99268	4.08984	3.07764	2.47803	0.765625	0.487305	-0.048584	0.141357	-0.152832	0.125488	-0.198975	-0.0488281	-0.474854	0
302.5	12.259	5.02783	3.90625	3.16162	2.31982	0.908203	0.424805	-0.0739746	-0.106689	-0.338379	0.236816	-0.456787	-0.138672	-0.519775	0
303.5	12.2766	4.82666	3.72266	3.26318	2.28857	0.894531	0.297852	0.205322	0.0476074	-0.303223	-0.00341797	-0.394287	-0.539063	-0.35376	0
304.5	12.4055	4.98096	4	3.42139	2.59717	1.00391	0.916992	0.234619	0.186279	-0.148926	0.441895	-0.136475	-0.1875	-0.275635	0
305.5	12.0422	4.54736	3.65625	2.91748	2.19873	0.783203	0.495117	-0.1521	-0.376221	-0.359863	0.0610352	-0.525146	-0.679688	-0.568604	0
306.5	12.1809	4.74658	3.5625	3.08936	2.16943	0.833984	0.444336	-0.113037	-0.145752	-0.361816	0.187988	-0.157959	-0.326172	-0.551025	0
307.5	12.0481	4.55322	3.44336	2.90381	2.16553	0.783203	0.266602	-0.111084	-0.157471	-0.398926	0.158691	-0.296631	-0.169922	-0.443604	0
308.5	12.0129	4.57275	3.71484	3.11475	2.12061	1.02734	0.301758	-0.171631	-0.159424	-0.162598	0.059082	-0.107178	-0.0644531	-0.580322	0
309.5	11.7766	4.59619	3.39453	2.97607	1.94482	0.873047	0.370117	-0.14624	-0.0871582	-0.164551	0.0454102	-0.253662	-0.255859	-0.732666	0
310.5	11.8	4.27002	3.42383	3.04443	2.01123	0.695313	0.338867	-0.212646	-0.325439	-0.180176	-0.200684	-0.0974121	-0.347656	-0.863525	0
311.5	12.0715	4.39307	3.61914	3.01318	2.11865	0.724609	0.305664	-0.2771	-0.177002	-0.152832	-0.0307617	0.0725098	-0.0644531	-0.744385	0
312.5	11.5364	3.96533	3.18164	2.69873	1.74756	0.523438	0.0126953	-0.542725	-0.122314	-0.289551	-0.171387	-0.388428	-0.550781	-0.875244	0
313.5	11.6125	3.93799	3.03906	2.47998	1.81592	0.505859	-0.0107422	-0.691162	-0.374268	-0.455566	-0.257324	-0.509521	-0.552734	-0.789307	0
314.5	11.675	4.13721	3.51953	2.69873	2.01123	0.878906	0.239258	-0.24585	-0.290283	-0.178223	0.0180664	-0.33374	-0.320313	-0.72876	0
315.5	11.6067	4.21338	3.37695	2.75732	2.10303	0.84375	0.274414	-0.400146	-0.124268	-0.0317383	-0.0288086	-0.253662	-0.0527344	-0.652588	0
316.5	11.4036	3.95361	3.33984	2.65381	1.97607	0.654297	0.416992	-0.52124	-0.0480957	-0.398926	0.129395	-0.105225	-0.390625	-0.761963	0
317.5	11.6028	4.22119	3.44531	2.68506	2.146	0.847656	0.848633	-0.144287	0.115967	0.192871	0.416504	0.0900879	-0.158203	-0.517822	0
318.5	11.552	4.05127	3.54883	2.52295	2.06592	1.10938	0.55957	-0.171631	-0.00317383	0.0229492	-0.0424805	-0.265381	-0.328125	-0.461182	0
319.5	11.3293	3.87158	3.36719	2.47217	2.06201	0.904297	0.411133	-0.300537	-0.0344238	-0.0375977	-0.0639648	-0.30249	-0.359375	-0.636963	0
320.5	11.7356	4.1001	3.37109	2.61865	2.11865	0.798828	0.540039	0.029541	0.264404	0.140137	0.254395	0.0432129	-0.0703125	-0.508057	0
321.5	11.552	4.14893	3.17773	2.45654	2.05225	0.648438	0.483398	-0.156006	-0.141846	-0.027832	0.0336914	-0.116943	-0.0625	-0.75415	0
322.5	11.429	4.00635	3.07617	2.29248	1.92725	0.720703	0.405273	-0.0837402	0.137451	0.0776367	0.10791	-0.171631	-0.0664063	-0.681885	0
323.5	11.5247	4.04932	3.22852	2.44873	2.01123	0.726563	0.56543	0.0432129	0.295654	-0.00244141	0.414551	-0.0661621	0.0449219	-0.383057	0
324.5	11.1262	3.86963	2.86328	2.05029	1.80811	0.445313	0.260742	-0.198975	-0.0012207	0.0913086	0.275879	-0.132568	-0.339844	-0.551025	0
325.5	11.0149	3.74072	2.65039	2.00732	1.63818	0.322266	0.114258	-0.113037	-0.0578613	-0.121582	0.0356445	-0.407959	-0.355469	-0.808838	0
326.5	11.052	3.73877	2.73438	2.0835	1.64795	0.285156	0.239258	-0.275146	-0.28833	-0.0844727	-0.0541992	-0.454834	-0.396484	-0.801025	0
327.5	11.1477	3.82471	3.28711	2.2749	1.72607	0.480469	0.204102	-0.294678	-0.313721	0.0268555	0.000488281	-0.0544434	-0.195313	-0.617432	0
328.5	11.1594	3.68994	3.17383	2.29639	1.64404	0.371094	0.19043	-0.388428	-0.182861	-0.027832	-0.050293	-0.349365	-0.267578	-0.523682	0
329.5	11.3372	3.78369	3.02344	2.3042	1.89209	0.738281	0.438477	-0.263428	-0.0305176	-0.0473633	0.0102539	-0.0974121	-0.333984	-0.529541	0
330.5	11.343	3.76025	3.35547	2.03662	1.98193	0.886719	0.186523	0.158447	0.0339355	0.126465	0.174316	-0.107178	-0.09375	-0.258057	0
331.5	11.3567	3.604	2.97266	1.94287	1.75537	0.677734	0.342773	-0.232178	-0.0793457	0.185059	0.0395508	-0.501709	-0.220703	-0.558838	0
332.5	11.1106	3.52588	2.8418	1.90186	1.65967	0.53125	0.430664	-0.456787	-0.155518	-0.287598	0.248535	-0.312256	-0.201172	-0.533447	0
333.5	11.2063	3.69189	3.08594	2.16553	1.56982	0.470703	0.331055	-0.136475	-0.104736	-0.0708008	0.240723	-0.2146	-0.148438	-0.543213	0
334.5	11.2336	3.72705	2.91211	2.09912	1.85889	0.707031	0.426758	-0.0720215	-0.286377	-0.043457	0.191895	-0.017334	-0.123047	-0.420166	0
335.5	10.9563	3.44385	2.89648	2.05615	1.49365	0.501953	0.40918	-0.286865	-0.280518	-0.17041	0.115723	0.0373535	-0.125	-0.494385	0
336.5	11.3879	3.35205	3.03516	2.04834	1.45459	0.763672	0.30957	-0.189209	-0.231689	-0.156738	-0.050293	0.138916	0.0800781	-0.449463	0
337.5	11.009	3.40869	2.86133	2.18311	1.7749	0.929688	0.19043	-0.0290527	0.0397949	-0.0219727	0.00439453	-0.0661621	-0.09375	-0.570557	0
338.5	10.8391	3.354	2.74023	1.97803	1.57764	0.322266	0.213867	-0.0876465	-0.141846	-0.137207	-0.149902	0.0100098	-0.199219	-0.6604	0
339.5	11.1047	3.59814	2.87695	2.09912	1.8335	0.730469	0.40918	0.0393066	0.186279	0.0756836	0.00439453	0.412354	0.113281	-0.494385	0
340.5	10.8606	3.33643	2.83398	2.04053	1.82568	0.611328	-0.0361328	-0.163818	0.160889	0.114746	-0.202637	-0.23999	-0.107422	-0.564697	0
341.5	10.8157	3.07666	2.78711	2.16748	1.61475	0.443359	0.0537109	-0.126709	-0.175049	-0.0219727	-0.280762	-0.171631	-0.0371094	-0.658447	0
342.5	10.8411	3.14697	2.80469	2.25928	1.66748	0.650391	0.34082	-0.181396	-0.317627	-0.225098	-0.0756836	-0.200928	-0.125	-0.506104	0
343.5	10.3665	3.0376	2.63477	1.94287	1.22998	0.445313	0.0107422	-0.585693	-0.657471	-0.57666	-0.247559	-0.337646	-0.189453	-0.69751	0
344.5	10.9993	3.37158	2.72266	2.17139	1.38037	0.822266	0.413086	-0.388428	-0.378174	-0.23291	0.0708008	-0.0563965	-0.00390625	-0.552979	0
345.5	10.8313	3.25439	2.63672	2.16162	1.46045	0.734375	0.461914	-0.236084	-0.309814	0.278809	0.0141602	0.060791	-0.0410156	-0.50415	0
346.5	10.7922	3.27002	2.81445	2.07373	1.62646	0.728516	0.241211	-0.306396	-0.296143	0.0581055	-0.103027	0.142822	0.142578	-0.713135	0
347.5	10.7532	3.26025	2.69727	2.23389	1.86865	0.677734	0.584961	-0.17749	-0.0422363	0.126465	0.135254	0.220947	0.0957031	-0.578369	0
348.5	10.7766	3.44775	2.72656	2.21045	1.81396	0.623047	0.510742	-0.232178	0.0124512	0.202637	0.0766602	0.0510254	-0.0332031	-0.582275	0
349.5	11.009	3.49268	2.86133	2.22021	1.81592	0.689453	0.608398	-0.109131	-0.0441895	0.308105	0.189941	0.123291	0.0820313	-0.521729	0
350.5	10.7434	3.31689	2.73438	2.0874	1.76514	0.806641	0.481445	-0.154053	-0.239502	0.161621	0.0180664	0.164307	0.0878906	-0.672119	0
351.5	10.7903	3.41846	2.77539	2.18896	1.60693	0.90625	0.780273	0.0744629	0.115967	0.0932617	0.209473	0.0412598	0.326172	-0.492432	0
352.5	10.7043	3.50439	2.82813	2.22412	1.68896	0.742188	0.979492	0.0686035	-0.0383301	0.153809	0.398926	0.0744629	0.207031	-0.207275	0
353.5	10.6868	3.354	2.92773	2.35693	1.79834	0.751953	1.16895	-0.220459	-0.175049	0.274902	0.191895	0.133057	0.306641	-0.238525	0
354.5	10.5872	3.24658	2.59961	2.31787	1.82373	0.841797	0.782227	-0.337646	-0.282471	0.269043	0.129395	0.236572	0.236328	-0.0432129	0
355.5	10.4036	3.11768	2.64063	2.00928	1.50732	0.548828	0.288086	-0.488037	-0.450439	-0.0141602	-0.0424805	-0.0231934	0.0605469	-0.593994	0
356.5	10.7786	3.23877	2.73047	2.19287	1.8667	0.976563	0.688477	-0.138428	-0.0090332	0.290527	0.408691	0.195557	0.210938	-0.336182	0
357.5	10.5168	3.18213	2.37109	2.0835	1.64014	0.773438	0.50293	-0.2146	-0.25708	-0.0532227	0.102051	-0.0466309	-0.00195313	-0.619385	0
358.5	10.5071	3.1626	2.4668	1.56592	1.47607	0.414063	0.276367	-0.372803	-0.430908	-0.00830078	-0.14209	-0.179443	0.0214844	-0.830322	0
359.5	10.3958	3.08252	2.42969	1.73389	1.51123	0.505859	0.237305	-0.128662	-0.182861	0.22998	0.307129	0.0646973	0.0664063	-0.238525	0
360.5	10.2903	2.90283	2.31055	1.82764	1.47412	0.474609	0.354492	-0.14624	-0.341064	-0.213379	0.129395	-0.134521	-0.109375	-0.531494	0
361.5	10.4192	3.0415	2.34961	2.10693	1.27686	0.794922	0.37793	0.0334473	-0.218018	0.200684	0.0551758	0.310791	-0.0742188	-0.218994	0
362.5	10.3801	3.09229	2.53125	1.99756	1.37061	1.00195	0.356445	0.0666504	-0.0734863	0.317871	0.209473	0.0900879	-0.078125	-0.267822	0
363.5	10.052	2.85986	2.36523	1.88037	1.23193	0.417969	0.250977	-0.290771	-0.384033	-0.148926	-0.00341797	-0.230225	-0.273438	-0.525635	0
364.5	9.90747	2.71143	2.18555	1.771	1.10107	0.525391	0.0791016	-0.23999	-0.524658	-0.143066	0.0317383	-0.20874	-0.324219	-0.613525	0
365.5	9.87231	2.90479	2.2207	1.71631	1.40186	0.544922	0.0654297	-0.37085	-0.374268	0.0541992	-0.0795898	-0.140381	-0.111328	-0.451416	0
366.5	10.0325	2.86963	2.16406	1.57764	1.11865	0.683594	0.254883	-0.17749	-0.389893	-0.0219727	0.0512695	-0.159912	-0.158203	-0.601807	0
367.5	10.2708	3.05713	2.06836	1.81787	0.911621	0.554688	0.264648	-0.249756	-0.405518	-0.00244141	-0.0112305	-0.0544434	-0.320313	-0.345947	0
368.5	10.0422	2.87939	2.19336	1.6792	0.864746	0.626953	0.290039	-0.323975	-0.372314	0.0444336	-0.0522461	-0.0700684	-0.166016	-0.386963	0
369.5	10.1614	3.0415	2.20508	1.60303	0.946777	0.464844	0.317383	-0.193115	-0.325439	-0.0102539	-0.0717773	-0.111084	-0.238281	-0.611572	0
370.5	10.0364	2.66064	2.14453	1.37646	0.91748	0.541016	0.213867	-0.17749	-0.198486	-0.0200195	-0.050293	-0.173584	-0.302734	-0.670166	0
371.5	10.1223	2.70752	2.32031	1.54053	1.11475	0.488281	0.157227	-0.0368652	-0.259033	-0.0493164	-0.106934	-0.103271	-0.392578	-0.672119	0
372.5	9.99341	2.72119	2.02734	1.56396	1.3999	0.458984	0.0341797	-0.300537	-0.0617676	-0.424316	-0.112793	-0.0544434	-0.0859375	-0.314697	0
373.5	9.88989	2.61377	1.70898	1.29053	0.856934	0.1875	-0.0146484	-0.45874	-0.60083	-0.36377	-0.0151367	-0.0895996	-0.212891	-0.590088	0
374.5	9.97192	2.6333	2.11133	1.42529	1.10693	0.273438	0.188477	-0.218506	-0.309814	-0.309082	-0.0991211	-0.218506	0.15625	-0.570557	0
375.5	9.64771	2.54541	2.17188	1.25146	1.0835	0.238281	0.135742	-0.476318	-0.526611	-0.273926	-0.153809	-0.212646	-0.078125	-0.390869	0
376.5	9.82349	2.59814	2.13086	1.47803	1.24561	0.509766	0.0380859	-0.497803	-0.229736	-0.291504	-0.29248	-0.368896	-0.0136719	-0.31665	0
377.5	10.0149	2.68018	2.16406	1.81201	1.38428	0.496094	0.223633	-0.306396	-0.372314	-0.309082	-0.108887	-0.193115	0.0898438	-0.250244	0
378.5	10.0168	2.59619	2.07227	1.67725	1.646	0.396484	0.0986328	-0.232178	-0.0871582	-0.0942383	-0.11084	-0.0817871	-0.00585938	-0.0666504	0
379.5	9.80591	2.61963	1.91016	1.85498	1.29053	0.728516	0.213867	-0.111084	-0.0871582	-0.254395	-0.114746	0.0236816	0.160156	-0.168213	0
380.5	10.1458	2.88525	2.27148	1.78271	1.09912	0.816406	0.512695	0.0959473	-0.098877	0.294434	0.26416	0.107666	0.285156	-0.0412598	0
381.5	9.89575	2.68604	1.98242	1.6792	0.991699	0.658203	0.301758	-0.380615	-0.0227051	0.00537109	-0.0483398	-0.263428	0.119141	-0.381104	0
Sensogram (right panel): CD1d-α-GalCer																			Equilibrium curve (left panel)
0.5	0.107422	12.6011	11.7598	10.7354	9.40308	7.49756	5.34839	2.90674	0.733398	-0.0236816	0.0939941	-0.0427246	-0.400879	-0.0703125	0				150	1720	1690
1.5	0.349609	12.2886	11.1816	10.3506	9.14136	7.19092	5.20386	2.81299	0.631836	0.138428	0.076416	-0.167725	-0.260254	0.132813	0				75	1490	1470
2.5	0.201172	11.5815	10.7949	10.1846	8.60229	6.89404	4.97339	2.60205	0.711914	0.197021	-0.0466309	-0.20874	-0.334473	-0.115234	0				37.5	1290	1280
3.5	0.183594	11.1694	10.4863	9.64551	8.67065	6.67139	5.00464	2.51221	0.790039	0.150146	0.0256348	-0.116943	-0.00244141	-0.046875	0				18.75	1080	1060
4.5	0.132813	10.771	10.0703	9.20996	8.27808	6.21631	4.47534	2.37158	0.526367	0.0817871	0.0314941	-0.126709	-0.0297852	-0.0976563	0				9.37	844	829
5.5	0.173828	10.7456	9.90039	9.14355	8.16284	6.32764	4.35034	2.48096	0.754883	0.126709	0.0529785	0.236572	-0.104004	0.316406	0				4.68	590	573
6.5	0.0390625	10.2358	9.27344	8.56348	7.35034	5.9917	3.93433	2.36963	0.538086	-0.25415	0.105713	0.0510254	-0.187988	-0.0585938	0				2.34	323	308
7.5	-0.00976563	9.84912	9.05078	8.14355	7.01831	5.65771	3.41479	2.31494	0.0654297	-1.05298	0.113525	0.111572	0.00537109	-0.0292969	0				1.17	120	111
8.5	-1.32422	8.09326	10.4609	7.53809	8.66089	8.57373	4.3894	-2.00146	2.84473	-0.718994	-0.49585	1.4397	-0.0649414	1.77734	0				0.58	49.9	46.9
9.5	4.4043	8.61279	9.0332	7.55371	7.04175	3.24365	7.77612	7.72119	-0.399414	6.54272	-0.169678	1.11743	-0.297363	0.951172	0				0.29	20	19
10.5	0.927734	8.30225	8.07031	7.12598	5.35815	2.99561	-1.64575	2.54736	-0.319336	-1.92798	-0.079834	0.342041	0.0678711	-0.914063	0				0.14	6.51	6.86
11.5	0.15625	8.06201	7.59961	6.75684	6.86987	4.93506	3.75854	1.81885	0.65918	0.30249	0.152588	0.00610352	0.101074	0.398438	0				0.07	0.95	2.02
12.5	0	7.61084	6.88281	5.91699	5.71558	4.12842	3.28003	1.59424	0.456055	0.322021	-0.2146	-0.0583496	-0.246582	-0.0957031	0				0.03	-0.506	0.204
13.5	-0.208984	6.72607	6.13086	5.7002	5.42261	3.79053	2.83081	1.61377	0.418945	0.0524902	-0.111084	-0.157959	-0.279785	-0.251953	0				0.01	-0.841	0.107
14.5	-0.175781	6.1499	5.58594	5.45801	4.79761	3.31396	2.44409	1.40088	0.208008	-0.0900879	-0.189209	-0.0349121	-0.45752	-0.378906	0				0	0	0
15.5	0.0332031	5.97998	5.34375	5.11816	4.65503	3.271	2.67847	1.57861	0.374023	0.2146	0.281494	0.306885	-0.0571289	-0.0175781	0
16.5	0.00195313	5.32568	4.58594	4.47754	3.89917	2.34717	2.22729	1.07861	0.0498047	-0.0119629	-0.0681152	-0.101318	-0.330566	-0.113281	0
17.5	0.0527344	5.04248	4.3418	4.37598	3.91284	2.5835	2.15503	1.02979	0.303711	-0.0979004	0.045166	0.101807	-0.211426	-0.0292969	0
18.5	0.0292969	4.46436	4.19336	3.78027	3.30151	2.39014	1.92456	0.744629	0.264648	0.0700684	-0.0388184	0.107666	-0.250488	-0.0546875	0
19.5	-0.169922	4.0249	3.53516	3.05762	2.69409	2.07568	1.78784	0.787598	-0.0400391	-0.0314941	-0.318115	-0.0935059	-0.361816	-0.101563	0
20.5	0.119141	3.8042	3.24219	3.04004	2.62769	2.12646	1.82495	0.814941	0.166992	0.241943	0.230713	0.414307	0.140137	0.160156	0
21.5	-0.00195313	3.37646	2.89844	2.65723	2.22729	1.78271	1.48315	0.746582	0.198242	0.189209	0.365479	0.121338	0.196777	0.0664063	0
22.5	-0.132813	2.7417	2.40234	2.23926	1.71362	1.38623	1.03198	0.547363	0.176758	-0.0725098	-0.0192871	0.150635	-0.104004	0.228516	0
23.5	-0.125	2.13818	2.10742	1.69629	1.51245	1.02295	0.74292	0.371582	-0.0146484	-0.10376	-0.095459	-0.247803	-0.396973	0.0644531	0
24.5	0.304688	1.79639	1.79297	1.81152	1.39917	1.01904	0.973389	0.687988	0.231445	0.169678	0.332275	0.0275879	0.114746	0.255859	0
25.5	0.232422	1.37061	1.31445	1.38184	1.30151	0.876465	0.949951	0.705566	0.420898	-0.045166	0.482666	0.172119	0.317871	0.175781	0
26.5	0.255859	1.20654	0.955078	1.03809	0.860107	0.796387	0.924561	0.418457	0.375977	-0.0275879	0.37915	0.140869	0.497559	0.423828	0
27.5	0.160156	0.745605	0.574219	0.418945	0.365967	0.509277	0.322998	0.104004	0.356445	-0.158447	0.138916	0.148682	0.274902	0.199219	0
28.5	0.115234	0.0170898	0.119141	-0.00292969	0.194092	0.00341797	0.0944824	0.0512695	0.00488281	0.0251465	0.133057	-0.064209	0.222168	-0.117188	0
29.5	-0.00976563	-0.537598	-0.552734	-0.444336	-0.583252	-0.336426	-0.358643	-0.00537109	-0.0576172	0.0349121	-0.0856934	-0.0446777	-0.0766602	-0.136719	0
30.5	0.115234	-0.865723	-0.845703	-0.801758	-0.700439	-0.369629	-0.481689	0.027832	-0.176758	0.206787	-0.124756	0.240479	-0.0180664	-0.0351563	0
31.5	-0.244141	-1.31689	-1.24023	-1.28418	-0.987549	-0.703613	-0.782471	-0.302246	-0.176758	0.171631	-0.138428	-0.126709	-0.074707	-0.166016	0
32.5	-0.0898438	-2.09033	-1.47461	-1.28809	-1.14185	-0.932129	-0.745361	-0.644043	-0.108398	-0.0959473	-0.259521	-0.163818	-0.0961914	0.0136719	0
33.5	-0.0957031	-2.46729	-2.35352	-1.93066	-1.43677	-1.19775	-0.948486	-0.694824	-0.0126953	-0.119385	-0.179443	-0.0681152	-0.100098	-0.0605469	0
34.5	-0.126953	-3.09814	-2.67383	-2.46191	-2.13794	-1.72119	-1.51294	-0.86084	-0.446289	-0.136963	-0.349365	-0.216553	-0.314941	-0.445313	0
35.5	-0.257813	-3.16846	-2.94727	-2.70801	-2.34888	-1.95752	-1.55591	-0.858887	-0.393555	-0.0979004	-0.327881	-0.263428	-0.162598	-0.0605469	0
36.5	-0.214844	-3.65088	-3.31445	-3.3584	-2.86255	-2.30127	-1.96216	-1.10693	-0.543945	-0.179932	-0.482178	-0.218506	-0.416504	-0.5625	0
37.5	-0.0996094	-4.1665	-3.72852	-3.7002	-3.12622	-2.54736	-2.12622	-1.0835	-0.452148	-0.203369	-0.386475	-0.202881	-0.0610352	-0.623047	0
38.5	0.173828	-4.35791	-4.01563	-3.62012	-3.15161	-2.81104	-1.96411	-1.10303	-0.297852	-0.0627441	-0.279053	0.131104	0.0366211	-0.314453	0
39.5	0.210938	-4.58838	-3.94922	-4.01855	-3.22778	-2.85986	-1.81372	-0.952637	-0.307617	-0.0666504	0.0510254	0.00219727	0.0541992	0.0195313	0
40.5	0.142578	-5.06299	-4.32227	-4.18848	-3.35864	-2.81104	-2.06763	-0.780762	-0.0966797	0.017334	0.0725098	0.32251	0.442871	0.119141	0
41.5	-0.199219	-5.64893	-4.88281	-4.64551	-4.08911	-3.42236	-2.4231	-1.24561	-0.323242	-0.205322	-0.251709	-0.0134277	-0.0668945	-0.224609	0
42.5	-0.130859	-6.229	-5.48047	-4.8877	-4.40356	-3.81885	-2.51685	-1.7124	-0.512695	-0.373291	-0.156006	-0.407959	-0.102051	-0.162109	0
43.5	-0.0078125	-6.45361	-5.82422	-5.34473	-4.6731	-3.99854	-2.97192	-1.44678	-0.512695	-0.508057	-0.37085	-0.126709	-0.14502	-0.107422	0
44.5	0.0625	-6.68018	-5.95313	-5.70215	-4.88599	-4.03174	-2.83521	-1.32373	-0.766602	-0.162354	-0.0681152	-0.101318	-0.115723	-0.121094	0
45.5	-0.0820313	-7.13916	-6.35547	-5.78418	-4.71021	-4.36572	-2.74731	-1.51123	-0.375977	-0.121338	-0.0739746	0.0178223	-0.156738	-0.00585938	0
46.5	0.158203	-7.48096	-6.76172	-6.03027	-5.02661	-4.37744	-2.91528	-1.36084	-0.297852	0.0505371	0.154541	0.211182	0.0561523	0.197266	0
47.5	0.00976563	-7.64697	-7.04492	-6.34277	-5.52075	-4.73096	-3.21606	-1.77686	-0.458008	-0.232666	-0.167725	-0.0837402	-0.00244141	-0.00390625	0
48.5	-0.0234375	-7.97705	-7.23242	-6.69629	-5.76685	-4.89307	-3.17896	-1.80029	-0.461914	-0.295166	-0.00561523	-0.0603027	0.108887	0.134766	0
49.5	-0.175781	-8.24854	-7.58203	-7.24902	-6.10083	-4.99072	-3.31567	-1.82178	-0.299805	-0.422119	0.0939941	0.443604	0.251465	0.169922	0
50.5	114.234	21.894	0.503906	42.8799	-2.00122	0.974121	-3.59106	-0.622559	-0.280273	-0.490479	-0.224365	0.273682	0.0209961	0.113281	0
51.5	1034.04	548.357	268.402	301.938	98.8152	68.6245	1.37573	14.2036	0.913086	-0.654541	0.492432	0.185791	0.10498	-0.111328	0
52.5	1735.99	1089.13	688.516	538.878	270.565	163.814	38.9539	38.8423	10.4854	-1.11353	2.54517	0.406494	0.649902	-0.183594	0
53.5	2020.72	1346.41	920.594	675.157	390.911	232.404	86.6355	59.0298	22.8389	-1.21509	5.69165	1.91235	2.76709	0.716797	0
54.5	2083.95	1450.41	1035.77	756.987	468.542	279.73	121.302	72.8228	32.2686	-0.2854	9.28149	4.22485	5.67529	2.79492	0
55.5	2079.75	1490.45	1097.81	809.765	521.915	313.035	145.997	80.6528	39.6299	2.5271	11.9768	7.67017	8.72607	6.19141	0
56.5	2039.04	1506.43	1134.39	845.653	560.378	337.251	163.464	84.4106	44.3115	6.46655	13.7073	10.1135	9.97217	8.62891	0
57.5	1992.39	1498.27	1153.41	871.181	589.921	355.767	176.145	86.0571	47.0615	12.1404	13.8772	11.0256	9.771	9.44336	0
58.5	1947.5	1489.55	1165.05	889.653	611.442	370.593	185.177	86.979	47.792	17.947	12.8167	10.1819	8.11865	8.38086	0
59.5	1903.05	1478.24	1173.18	905.925	630.438	384.189	192.077	87.7485	47.5225	21.4001	11.7092	8.27368	5.79053	6.29297	0
60.5	1859.51	1466.1	1178.82	919.222	646.471	395.917	198.157	89.2271	47.2822	21.2966	10.592	6.5647	3.95654	4.42969	0
61.5	1830	1460.68	1183.3	930.896	661.161	407.439	203.202	90.395	46.5596	20.6482	9.65063	4.7854	2.69092	2.50195	0
62.5	1802.12	1450.26	1187.78	942.065	675.335	418.007	208.567	92.1685	46.6768	20.156	9.42017	4.14868	2.01318	1.73633	0
63.5	1777.15	1445.98	1192.02	950.907	687.167	428.212	213.841	93.5825	46.583	19.99	9.27563	3.74829	1.51904	0.894531	0
64.5	1759.73	1441.49	1196.06	959.761	698.555	437.476	218.313	94.7368	46.5947	19.3435	8.82446	3.14868	0.851074	0.316406	0
65.5	1744.43	1439.06	1199.61	967.733	708.749	446.796	223.079	95.9224	46.8975	19.3025	8.70728	2.84204	0.884277	0.105469	0
66.5	1733.44	1437.97	1203.92	975.005	718.272	455.4	227.688	96.8481	46.7334	19.1482	8.50806	2.5979	0.306152	-0.414063	0
67.5	1722.42	1435.61	1208.24	981.823	727.223	463.505	231.866	97.8462	47.1221	19.3337	8.5647	2.78149	0.390137	-0.263672	0
68.5	1715.71	1436.04	1211.29	987.784	735.014	470.556	236.022	98.77	46.7646	19.1873	8.30493	2.36353	0.179199	-0.478516	0
69.5	1710.58	1435.73	1215.46	993.835	742.684	478.095	239.887	99.6626	47.1143	19.2517	8.49438	2.26978	0.0581055	-0.603516	0
70.5	1705.45	1437.1	1219.05	999.298	749.94	484.902	244.212	100.667	47.5674	19.6072	8.66626	2.70532	0.103027	-0.271484	0
71.5	1703.71	1438.33	1222.42	1004.01	756.403	491.31	247.864	101.26	47.5674	19.4666	8.3479	2.12329	-0.178223	-0.738281	0
72.5	1701.04	1439.63	1226.09	1008.7	762.218	497.507	251.489	102.368	47.5713	19.5486	8.28735	2.35376	-0.0200195	-0.564453	0
73.5	1699.87	1442.1	1229.68	1013.16	768.274	503.474	255.329	103.258	47.7002	19.7263	8.65649	2.64478	0.065918	-0.310547	0
74.5	1699.04	1443.3	1232.59	1017.31	773.225	508.658	258.219	103.872	47.8018	19.6814	8.36548	2.33813	-0.23291	-0.695313	0
75.5	1698.47	1445.42	1235.59	1021.17	778.155	513.792	261.733	104.543	47.6924	19.9021	8.45142	2.28149	-0.234863	-0.791016	0
76.5	1699.11	1447.69	1238.84	1024.93	782.977	519.056	265.112	105.536	48.0146	20.0896	8.60181	2.3811	-0.0219727	-0.53125	0
77.5	1699.04	1449.13	1241.35	1028	786.553	523.312	267.864	106.127	47.8115	19.8962	8.09985	2.04126	-0.36377	-0.744141	0
78.5	1699.67	1451.32	1244	1031.33	790.762	527.787	270.622	106.588	48.1436	20.0798	8.17212	1.76978	-0.312988	-0.791016	0
79.5	1699.9	1453.49	1246.73	1034.29	794.448	531.929	273.635	107.114	48.2178	20.0427	8.42017	1.96118	-0.393066	-0.769531	0
80.5	1700.64	1455.25	1248.98	1037.07	798.145	535.824	276.53	108.004	48.2686	20.0427	8.47876	1.88892	-0.320801	-0.609375	0
81.5	1701.3	1457.29	1251.33	1039.71	801.524	539.75	279.229	108.575	48.4268	20.1072	8.23853	1.92212	-0.625488	-0.789063	0
82.5	1701.87	1458.83	1253.36	1042.22	804.419	543.085	281.479	109.403	48.3662	19.8767	7.72876	1.54517	-0.816895	-0.818359	0
83.5	1702.65	1460.74	1255.87	1044.52	807.626	546.5	284.137	110.112	48.5635	20.2595	8.08423	1.61743	-0.584473	-0.912109	0
84.5	1703.18	1462.63	1258.05	1046.72	810.032	549.5	286.385	110.848	48.8955	20.533	8.07642	1.75806	-0.699707	-0.810547	0
85.5	1703.52	1464.32	1259.81	1048.62	812.604	552.542	288.675	111.297	48.8682	20.5076	7.87524	1.93384	-0.621582	-0.917969	0
86.5	1704.6	1466.46	1261.73	1050.83	815.218	555.468	291.038	112.206	48.9619	20.8181	7.82642	2.21704	-0.373535	-0.783203	0
87.5	1704.95	1467.77	1263.1	1052.34	817.432	557.984	292.911	112.487	48.9521	20.5916	7.58618	1.91235	-0.680176	-0.953125	0
88.5	1705.74	1469.45	1264.87	1054.22	819.583	560.736	295.169	113.11	49.1826	20.447	7.30493	2.07446	-0.76416	-1.01953	0
89.5	1706.51	1470.88	1266.32	1055.92	821.661	563.087	296.891	113.5	49.4307	20.5095	7.18188	2.15259	-0.547363	-0.759766	0
90.5	1706.9	1471.95	1267.8	1057.31	823.454	565.404	298.716	114.1	49.2236	20.3572	6.5647	1.86548	-0.746582	-0.892578	0
91.5	1707.83	1473.61	1269.6	1059.02	825.354	567.777	300.887	114.786	49.4248	20.4607	6.75415	2.19556	-0.449707	-0.576172	0
92.5	1708.49	1474.61	1270.74	1060.6	826.95	569.669	302.757	115.106	49.4678	20.6443	5.91821	2.0647	-0.541504	-0.605469	0
93.5	1708.89	1475.99	1271.91	1061.9	828.444	571.753	304.003	115.346	49.3447	20.2302	5.39673	1.81079	-0.531738	-1.02539	0
94.5	1709.75	1476.92	1273.37	1063.08	829.868	573.517	305.819	115.893	49.2764	20.4685	5.28735	1.77173	-0.377441	-0.652344	0
95.5	1710.02	1478.19	1274.61	1064.23	831.405	575.207	307.448	116.379	49.3311	20.3494	4.86743	1.74048	-0.553223	-0.695313	0
96.5	1710.84	1479.29	1275.83	1065.53	832.907	576.875	309.149	116.77	49.5225	20.2283	4.70532	1.98853	-0.475098	-0.753906	0
97.5	1711.27	1480.61	1277.14	1066.56	834.034	578.445	310.278	117.188	49.5986	20.4158	4.68384	1.83228	-0.402832	-0.847656	0
98.5	1711.41	1481.35	1277.79	1067.67	835.046	579.351	311.428	117.112	49.417	20.3123	4.34985	1.27563	-0.67627	-0.710938	0
99.5	1711.97	1482.58	1278.8	1068.46	836.157	580.9	312.962	117.502	49.6787	20.2927	4.78345	1.14478	-0.590332	-0.990234	0
100.5	1712.32	1483.33	1279.72	1069.6	837.147	582.097	314.122	117.704	49.4385	20.0447	4.80884	1.09204	-0.654785	-1.17188	0
101.5	1712.63	1484.09	1280.6	1070.32	837.921	583.107	315.323	117.864	49.3428	19.7771	4.84595	0.494385	-0.678223	-1.33398	0
102.5	1713.37	1485.49	1281.82	1071.71	839.403	584.89	317.012	118.522	49.9385	20.1326	5.28931	1.08032	-0.371582	-1.02734	0
103.5	1713.8	1486.42	1282.38	1072.17	840.161	585.886	318.022	118.708	49.6064	20.1443	5.33813	0.709229	-0.598145	-1.11523	0
104.5	1714.29	1487.36	1283.53	1073.18	841.219	587.3	318.954	119.344	49.667	20.2908	6.12134	0.801025	-0.422363	-0.865234	0
105.5	1714.68	1488.49	1284.42	1073.93	842.335	588.259	320.405	119.584	49.7998	20.4548	6.51001	0.533447	-0.477051	-0.759766	0
106.5	1715.01	1489.19	1285.34	1074.58	842.852	589.031	321.475	119.749	49.9346	20.1716	6.90845	0.480713	-0.584473	-0.787109	0
107.5	1715.6	1490.04	1286.2	1075.64	843.626	590.117	322.468	120.127	50.0928	20.2341	7.29712	0.4729	-0.330566	-0.666016	0
108.5	1716	1490.6	1287.01	1076.37	844.516	590.91	323.602	120.668	50.1357	20.2615	6.99048	0.599854	-0.17627	-0.53125	0
109.5	1716.3	1491.09	1287.48	1076.77	844.843	591.466	324.341	120.504	49.9619	20.0857	6.79126	0.457275	-0.508301	-0.652344	0
110.5	1716.75	1492.1	1288.26	1077.5	845.895	592.08	325.177	120.612	49.8779	20.1033	7.14478	0.381104	-0.553223	-0.744141	0
111.5	1717.08	1492.69	1288.75	1078.06	846.466	592.818	325.682	120.752	49.8955	19.8611	7.0061	0.592041	-0.635254	-0.712891	0
112.5	1716.94	1493.36	1289.19	1078.69	846.774	593.125	326.456	120.858	49.7725	19.6169	6.98267	0.361572	-0.73291	-0.957031	0
113.5	1717.22	1494.39	1289.91	1079.41	847.759	594.132	327.55	121.063	49.9678	19.6033	7.32642	0.9104	-0.564941	-0.890625	0
114.5	1717.51	1494.9	1290.65	1079.76	848.241	594.808	328.264	121.395	50.0596	19.4568	7.34009	1.30493	-0.436035	-0.923828	0
115.5	1718.14	1495.72	1291.49	1080.37	849.11	595.375	329.253	121.723	50.4307	19.6775	7.58618	1.44751	-0.328613	-0.591797	0
116.5	1718.17	1496.04	1292.04	1080.9	849.735	595.753	330.085	122.354	50.9307	19.9802	7.54907	1.95337	-0.115723	-0.566406	0
117.5	1718.56	1496.64	1292.36	1081.29	849.878	596.083	330.721	122.403	50.6338	19.6306	7.80884	2.01782	-0.475098	-0.738281	0
118.5	1718.38	1496.89	1292.71	1081.47	849.95	596.466	331.009	122.356	50.251	19.3474	7.90454	1.83618	-0.715332	-0.921875	0
119.5	1718.9	1497.62	1293.21	1082.07	850.651	597.21	332.145	122.459	50.5889	19.8572	8.14282	2.29517	-0.309082	-0.398438	0
120.5	1719.19	1498.19	1293.67	1082.6	850.743	597.558	332.602	122.356	50.6338	19.5095	8.05884	2.30493	-0.408691	-0.564453	0
121.5	1675.13	1480.22	1287.9	1075.57	851.473	596.605	332.885	122.516	50.8076	19.6384	7.73071	2.5354	-0.54541	-0.556641	0
122.5	1362.09	1310.58	1195.86	1005.81	834.147	567.359	331.501	112.758	48.6943	18.3494	6.54517	2.03735	-0.346191	-0.591797	0
123.5	1018.92	1094.9	1050.6	897.034	769.495	515.353	307.499	91.2681	38.3408	12.9548	3.34985	0.990479	-1.00635	-0.658203	0
124.5	889.002	965.656	941.057	818.63	698.048	469.8	270.249	71.0122	25.7002	7.3064	0.31665	-0.474365	-1.89697	-1.35352	0
125.5	867.76	920.191	881.023	767.399	647.516	437.302	241.721	57.0278	16.126	2.77124	-1.3689	-2.01733	-3.14502	-2.72852	0
126.5	904.813	881.916	835.008	734.278	610.927	413.941	222.313	47.9614	9.79199	-0.349854	-2.58569	-2.93921	-3.72119	-3.39258	0
127.5	897.518	871.671	810.604	709.948	585.12	399.033	209.419	43.0962	5.89941	-1.59985	-2.98999	-3.17944	-3.87354	-3.41992	0
128.5	934.705	854.66	788.568	689.995	566.634	389.21	200.635	40.7915	4.1123	-1.97681	-2.23999	-2.77319	-3.16455	-3.21484	0
129.5	951.936	852.669	777.232	676.659	552.753	380.349	194.596	39.7759	3.91113	-1.59595	-2.05054	-2.23999	-3.10791	-3.00391	0
130.5	949.826	850.187	766.711	663.19	543.536	375.269	190.802	39.7485	4.77441	-0.773682	-1.55054	-1.7146	-2.1001	-2.23438	0
131.5	966.643	833.748	751.006	653.394	534.475	369.453	188.094	39.2993	5.45996	-0.306885	-0.726318	-0.87085	-1.40479	-1.14648	0
132.5	957.006	833.382	744.215	643.55	526.589	364.416	185.206	38.7915	5.55566	0.228271	-0.779053	-0.743896	-0.902832	-1.26758	0
133.5	970.887	820.849	732.461	633.276	518.159	358.904	182.684	38.3931	5.72168	0.738037	-0.349365	-0.4021	-0.70752	-1.08984	0
134.5	968.322	813.937	722.979	624.226	510.21	353.244	179.946	37.9165	5.81934	0.779053	-0.466553	-0.439209	-0.807129	-0.863281	0
135.5	957.117	806.316	713.471	614.509	503.005	348.691	177.577	37.4771	6.13184	1.08179	-0.255615	-0.327881	-0.492676	-0.816406	0
136.5	954.375	794.32	702.729	606.14	495.79	344.005	175.374	36.981	5.89746	0.874756	-0.0759277	-0.0915527	-0.486816	-0.443359	0
137.5	944.021	787.156	694.059	598.341	488.843	339.046	172.856	36.3677	5.99316	1.00952	-0.247803	-0.468506	-0.596191	-0.572266	0
138.5	936.977	774.041	683.691	588.944	481.62	334.498	170.616	36.2271	6.03613	1.00171	-0.357178	-0.27124	-0.717285	-0.712891	0
139.5	929.92	767.062	674.977	581.409	475.323	330.027	168.278	35.6626	5.96582	1.16187	-0.00170898	-0.226318	-0.662598	-0.630859	0
140.5	915.477	756.859	666.621	572.696	468.735	325.56	165.762	34.8696	5.51855	0.982178	-0.148193	-0.0778809	-0.730957	-0.583984	0
141.5	909.314	745.839	656.246	565.364	462.057	321.087	163.614	34.5513	5.46582	0.898193	-0.017334	0.00415039	-0.70166	-0.472656	0
142.5	897.34	737.072	648.238	558.013	456.075	316.849	161.776	34.0532	5.73535	0.972412	0.0979004	-0.0993652	-0.574707	-0.421875	0
143.5	887.334	727.162	639.781	550.534	449.827	312.677	159.585	33.7192	5.4248	0.947021	-0.0974121	0.174072	-0.629395	-0.378906	0
144.5	874.869	717.439	631.113	542.831	443.393	308.32	157.3	33.0024	5.11816	0.720459	-0.109131	-0.267334	-0.703613	-0.75	0
145.5	864.883	708.527	623.291	535.571	437.919	304.347	155.098	32.5435	5.20605	0.786865	-0.0466309	-0.165771	-0.586426	-0.619141	0
146.5	855.432	698.082	614.354	529.093	432.12	300.134	153.438	31.9985	5.08691	0.779053	-0.0270996	0.189697	-0.434082	-0.537109	0
147.5	842.988	688.49	606.289	521.944	426.518	296.494	151.684	31.8931	5.18652	1.20874	0.484619	0.12915	-0.14502	-0.251953	0
148.5	832.559	679.427	598.176	515.028	420.93	292.593	149.104	31.3188	5.06348	0.818115	0.232666	-0.0622559	-0.30127	-0.558594	0
149.5	821.691	670.851	590.424	508.491	415.27	288.576	147.096	30.5161	4.60254	0.353271	-0.124756	-0.257568	-0.555176	-0.666016	0
150.5	812.104	662.494	582.783	502.284	410.616	285.371	145.776	30.4517	4.85059	0.855225	0.181885	0.013916	-0.0161133	-0.416016	0
151.5	801.57	653.271	574.959	495.831	405.346	281.806	144.149	29.7798	4.59863	0.822021	0.076416	-0.079834	0.0561523	-0.451172	0
152.5	792.246	645.316	567.895	489.681	400.108	278.064	141.975	29.479	4.78418	0.89624	0.25415	-0.116943	0.0600586	-0.564453	0
153.5	784.707	638.199	561.496	484.136	395.278	274.74	140.212	29.1704	4.70605	0.921631	0.142822	-0.128662	-0.191895	-0.503906	0
154.5	774.594	630.47	555.014	478.233	390.96	271.179	138.462	28.9771	4.6748	0.878662	0.302979	0.0432129	-0.125488	-0.357422	0
155.5	764.346	622.816	548.412	472.593	386.475	268.291	137.116	28.7954	4.88184	1.12085	0.793213	0.373291	0.140137	-0.0214844	0
156.5	756.703	615.464	541.684	466.878	381.702	264.705	135.534	28.313	4.45605	1.30249	0.402588	0.435791	0.165527	-0.0625	0
157.5	747.535	607.39	534.824	461.505	376.696	261.46	133.329	27.772	4.2373	0.806396	0.0646973	0.0490723	-0.189941	-0.0253906	0
158.5	739.023	600.373	528.479	455.796	372.235	258.15	131.303	27.3716	3.96777	0.663818	-0.202881	-0.238037	-0.334473	-0.429688	0
159.5	728.984	592.22	522.045	450.013	367.975	255.398	130.03	27.0903	4.22754	0.851318	0.299072	0.0100098	-0.0493164	-0.0957031	0
160.5	721.592	584.857	515.783	444.89	363.18	252.017	128.235	26.3188	3.8877	0.488037	-0.159912	-0.105225	-0.275879	-0.417969	0
161.5	714.635	578.9	509.951	439.927	358.882	249.15	126.735	25.9341	3.93848	0.486084	-0.0251465	-0.0407715	-0.17627	-0.398438	0
162.5	706.373	572.095	504.252	434.853	354.794	246.242	125.151	25.7759	3.82129	0.519287	0.174072	-0.0192871	-0.143066	-0.398438	0
163.5	697.859	565.255	498.412	429.882	350.598	243.355	123.76	25.4087	3.78418	0.784912	0.295166	0.117432	-0.141113	-0.046875	0
164.5	689.475	558.49	492.598	424.778	346.677	240.277	122.229	24.8442	3.93848	0.810303	0.295166	0.045166	-0.23291	-0.0625	0
165.5	681.898	551.945	486.713	419.71	342.919	237.652	120.897	24.7642	4.03418	0.841553	0.342041	0.26001	-0.312988	-0.0488281	0
166.5	674.094	545.492	480.893	414.735	338.844	234.556	119.073	24.4126	3.40137	0.519287	-0.017334	-0.0583496	-0.275879	-0.101563	0
167.5	666.123	538.875	475.412	410.161	334.466	231.517	117.567	23.8638	3.41504	0.394287	-0.107178	-0.236084	-0.240723	-0.333984	0
168.5	658.713	532.972	470.061	405.567	331.024	228.945	116.409	23.2485	3.40137	0.320068	0.0471191	-0.18335	-0.299316	-0.341797	0
169.5	651.232	526.865	464.709	400.849	327.03	225.97	114.966	23.1353	3.1748	0.577881	-0.0837402	-0.0700684	-0.262207	-0.0214844	0
170.5	644.465	520.867	459.471	396.394	323.348	223.337	113.296	22.5806	2.96973	0.423584	-0.150146	-0.0974121	-0.437988	-0.458984	0
171.5	637.461	514.72	454.146	392.044	319.593	220.724	111.893	22.2446	2.9541	0.382568	-0.269287	-0.312256	-0.553223	-0.423828	0
172.5	630.234	508.628	449.043	387.644	315.899	217.75	110.26	21.8853	2.65332	0.0466309	-0.343506	-0.286865	-0.502441	-0.621094	0
173.5	623.518	503.173	443.959	383.349	312.29	215.578	108.985	21.7231	3.12012	0.259521	-0.224365	-0.353271	-0.309082	-0.554688	0
174.5	616.828	497.544	439.293	379.118	308.878	213	107.831	21.3052	2.93457	0.413818	-0.124756	-0.437256	-0.330566	-0.466797	0
175.5	610.275	491.921	434.186	374.646	305.38	210.406	106.303	20.6411	2.7373	0.128662	-0.255615	-0.443115	-0.63916	-0.410156	0
176.5	603.734	486.552	429.352	370.606	302.032	208.279	105.268	20.6938	2.66113	0.0876465	-0.189209	-0.226318	-0.404785	-0.544922	0
177.5	597.66	481.06	424.711	366.69	298.618	205.988	103.919	20.5786	2.61816	0.478271	0.0275879	-0.347412	-0.297363	-0.390625	0
178.5	591.457	475.669	420.072	362.933	295.544	203.906	102.876	20.1509	2.53809	0.587646	-0.179443	-0.138428	-0.164551	-0.193359	0
179.5	584.82	470.566	415.473	358.597	291.934	201.306	101.184	19.8169	2.48926	0.193115	-0.243896	-0.14624	-0.291504	-0.431641	0
180.5	579.264	465.515	411.398	354.991	288.77	198.9	100.307	19.561	2.65332	0.361084	0.00610352	-0.144287	0.0561523	-0.304688	0
181.5	572.973	460.425	407.072	351.034	285.509	196.232	98.9382	19.2739	2.60059	0.320068	-0.18335	-0.18335	-0.0395508	-0.5625	0
182.5	566.992	455.402	402.461	347.417	282.442	194.062	97.8035	18.8325	2.37207	0.296631	-0.187256	-0.144287	-0.184082	-0.417969	0
183.5	561.023	450.589	397.969	343.511	279.243	192.029	96.3582	18.3677	2.14746	0.0837402	-0.310303	-0.175537	-0.42041	-0.462891	0
184.5	555.697	445.707	394.105	340.122	276.415	189.794	95.5964	18.2563	2.24316	0.376709	-0.17749	0.154541	-0.156738	-0.275391	0
185.5	550.328	441.167	389.99	336.724	273.653	188.009	94.6882	18.3423	2.72168	0.630615	0.0744629	0.437744	-0.102051	-0.236328	0
186.5	544.557	436.205	385.879	333.343	270.719	185.822	93.6218	18.0786	2.24707	0.515381	0.201416	0.246338	-0.0708008	-0.402344	0
187.5	538.908	431.457	381.557	329.493	267.657	183.759	92.3757	17.6997	2.41504	0.650146	-0.0895996	0.267822	-0.168457	-0.632813	0
188.5	533.076	426.814	377.514	326.026	264.634	181.494	90.9695	17.4419	2.19043	0.575928	0.0627441	-0.0153809	-0.150879	-0.646484	0
189.5	527.947	422.082	373.049	322.747	261.741	179.685	89.8875	16.9653	2.22754	0.462646	-0.263428	-0.0915527	-0.178223	-0.476563	0
190.5	522.467	417.632	369.307	319.077	258.837	177.691	88.5437	16.731	2.37402	0.618896	-0.0739746	0.125244	-0.443848	-0.509766	0
191.5	517.197	413.443	365.635	315.483	255.78	175.824	87.698	16.3345	1.85449	0.493896	-0.0349121	0.0783691	-0.234863	-0.480469	0
192.5	511.932	408.886	361.641	312.315	253.206	173.283	86.5027	16.1001	2.05762	0.687256	0.0412598	0.297119	-0.256348	-0.416016	0
193.5	507.076	404.724	357.527	308.759	250.571	171.546	85.4773	15.936	1.90723	0.523193	-0.148193	0.199463	-0.191895	-0.673828	0
194.5	501.973	400.328	354.063	305.427	247.71	169.875	84.8464	15.7798	2.12793	0.499756	0.101807	0.242432	-0.154785	-0.490234	0
195.5	496.93	396.103	350.375	302.397	244.987	167.72	83.7097	15.5083	1.81543	0.55249	0.271729	0.308838	-0.400879	-0.421875	0
196.5	491.984	391.902	346.707	299.696	242.272	165.91	82.6375	15.1587	1.87793	0.384521	0.0686035	0.302979	-0.346191	-0.5	0
197.5	487.043	387.683	342.893	296.46	239.721	164.285	81.4792	14.8735	1.56348	0.4646	0.0217285	0.224854	-0.246582	-0.470703	0
198.5	482.143	383.664	339.336	293.206	237.395	162.373	80.7332	14.5806	1.73145	0.70874	0.117432	0.328369	-0.227051	-0.410156	0
199.5	477.211	379.794	336.102	290.296	234.52	160.384	79.8308	14.4497	1.89355	0.695068	0.19165	0.136963	-0.227051	-0.394531	0
200.5	472.969	375.955	332.637	287.597	232.417	158.824	78.8269	14.5552	2.03418	0.917725	0.295166	0.523682	0.0952148	0	0
201.5	467.83	371.9	328.859	284.056	229.729	157.056	77.5554	14.2583	1.74121	0.368896	-0.0720215	0.152588	-0.137207	-0.263672	0
202.5	463.275	367.677	325.475	281.237	227.13	155.193	76.4148	13.9126	1.75684	0.415771	0.162354	-0.0583496	-0.322754	-0.335938	0
203.5	458.563	363.527	321.783	277.825	224.329	153.126	75.241	13.2114	1.35059	0.0114746	-0.325928	-0.279053	-0.424316	-0.644531	0
204.5	454.262	360.31	318.715	275.396	222.106	151.521	74.8308	13.3247	1.74707	0.437256	0.0432129	0.029541	-0.230957	-0.220703	0
205.5	449.566	356.324	315.594	272.31	219.661	149.849	73.7332	12.9204	1.71777	0.525146	0.185791	0.234619	-0.271973	-0.496094	0
206.5	445.457	352.566	312.379	269.642	217.36	148.269	73.1433	12.7544	1.78809	0.43335	0.16626	0.314697	-0.383301	-0.427734	0
207.5	441.404	349.089	309.221	267.003	215.438	146.652	72.4851	12.8657	1.75293	0.488037	0.400635	0.426025	-0.29541	-0.357422	0
208.5	436.992	345.603	305.869	264.079	213.132	144.986	71.3308	12.6724	1.70215	0.523193	0.22876	0.396729	-0.322754	-0.324219	0
209.5	432.572	341.789	302.693	261.239	210.819	143.218	70.3796	12.2896	1.40527	0.210693	0.431885	0.215088	-0.350098	-0.367188	0
210.5	428.656	338.224	299.926	258.78	208.628	141.568	69.8757	11.9399	1.30176	0.359131	0.306885	0.076416	-0.562988	-0.292969	0
211.5	424.465	334.791	296.912	255.782	206.409	139.97	68.5144	11.8501	1.24512	0.181396	0.340088	0.0490723	-0.305176	-0.376953	0
212.5	420.561	331.263	293.791	253.354	204.331	138.568	67.9519	11.7173	1.53223	0.43335	0.326416	0.213135	-0.0688477	-0.322266	0
213.5	416.369	328.14	290.639	250.913	201.928	137.083	66.905	11.3091	1.53809	0.249756	0.340088	0.0568848	-0.0629883	-0.222656	0
214.5	412.26	324.658	287.271	248.024	199.887	135.359	66.196	11.0278	1.04785	0.0310059	0.193604	0.111572	-0.289551	-0.285156	0
215.5	408.176	321.339	284.207	245.343	197.911	133.841	65.2859	10.9575	1.0127	0.0622559	0.195557	-0.165771	-0.189941	-0.220703	0
216.5	404.254	318.027	281.426	242.812	195.731	132.207	64.5007	10.5474	1.22949	0.255615	0.369385	-0.079834	-0.135254	-0.460938	0
217.5	400.26	314.757	278.889	240.306	193.409	130.857	63.616	10.4146	0.975586	-0.076416	0.486572	-0.0993652	-0.375488	-0.416016	0
218.5	396.395	311.216	275.736	237.54	191.303	129.234	62.8035	9.93018	0.84668	-0.107666	0.308838	-0.349365	-0.441895	-0.533203	0
219.5	392.176	307.746	272.496	235.04	189.188	127.369	61.7234	9.73682	0.655273	-0.400635	-0.128662	-0.536865	-0.592285	-0.806641	0
220.5	388.906	305.001	270.188	232.638	187.319	126.267	61.075	9.50244	0.975586	0.095459	0.2854	-0.263428	-0.258301	-0.400391	0
221.5	385.18	301.367	267.428	230.202	185.204	124.923	60.4011	9.30518	0.782227	-0.115479	0.265869	-0.423584	-0.348145	-0.548828	0
222.5	381.475	298.505	264.504	227.767	183.009	123.488	59.575	9.28955	0.696289	-0.0197754	0.0979004	-0.345459	-0.340332	-0.421875	0
223.5	377.498	295.429	261.799	225.431	180.915	122.212	58.6414	8.81104	0.686523	-0.209229	0.185791	-0.575928	-0.293457	-0.527344	0
224.5	373.977	292.062	258.992	222.815	178.948	120.355	57.614	8.58252	0.450195	-0.41626	-0.314209	-0.618896	-0.477051	-0.640625	0
225.5	370.521	289.49	256.506	220.558	177.048	119.333	57.2605	8.94385	0.754883	-0.310791	-0.0349121	-0.357178	-0.373535	-0.166016	0
226.5	367.219	286.734	253.711	218.806	175.36	118.076	56.6765	8.54932	0.780273	-0.0646973	0.0627441	-0.2146	-0.23877	-0.257813	0
227.5	363.414	283.433	251.063	216.042	173.257	116.337	56.1179	8.14697	0.555664	-0.47876	0.217041	-0.292725	-0.578613	-0.462891	0
228.5	360.094	280.488	248.604	214.044	171.852	115.367	55.3113	8.12158	0.737305	-0.336182	0.25415	-0.476318	-0.535645	-0.291016	0
229.5	356.639	277.703	246.125	212.028	169.829	113.746	54.6609	8.06885	0.663086	-0.31665	0.0627441	-0.327881	-0.324707	-0.416016	0
230.5	353.568	274.927	243.49	209.876	168.411	112.589	54.0457	7.93799	0.745117	-0.013916	0.105713	-0.474365	-0.090332	-0.296875	0
231.5	350.348	271.859	241.207	207.755	166.262	111.386	53.53	7.81104	0.583008	-0.0861816	0.1604	-0.341553	-0.195801	-0.474609	0
232.5	346.773	268.845	238.672	205.312	164.303	109.718	52.5886	7.47314	0.584961	-0.306885	0.0549316	-0.390381	-0.303223	-0.404297	0
233.5	343.568	266.222	236.254	203.261	162.596	108.64	51.9265	7.39697	0.561523	-0.281494	0.250244	-0.0427246	-0.324707	-0.384766	0
234.5	340.467	263.392	233.91	201.415	161.108	107.703	51.2957	7.2251	0.489258	-0.377197	0.144775	-0.111084	-0.262207	-0.402344	0
235.5	337.242	260.708	231.205	199.177	159.343	106.554	50.6804	7.03174	0.512695	-0.451416	-0.0915527	-0.159912	-0.461426	-0.400391	0
236.5	334.295	258.228	228.805	197.319	157.843	105.156	50.2117	7.18018	0.598633	-0.0354004	0.215088	0.0354004	-0.0375977	-0.306641	0
237.5	330.844	255.238	226.383	195.151	155.921	103.636	49.2878	6.7915	0.385742	-0.424072	0.0354004	-0.179443	-0.275879	-0.271484	0
238.5	327.725	252.484	224.129	192.829	153.927	102.429	48.5945	6.52979	0.233398	-0.564697	0.029541	-0.212646	-0.432129	-0.455078	0
239.5	324.793	250.218	221.996	191.003	152.647	101.556	48.1453	6.52002	0.305664	-0.304932	0.0529785	-0.191162	-0.268066	-0.210938	0
240.5	321.684	247.46	219.693	189.026	150.991	100.384	47.1121	6.15479	0.37207	-0.324463	0.25415	-0.228271	-0.141113	-0.316406	0
241.5	318.49	244.648	217.363	186.913	149.102	98.8608	46.4089	5.84424	0.0673828	-0.5354	0.109619	-0.275146	-0.311035	-0.320313	0
242.5	315.693	242.345	215.209	185.042	147.802	97.6558	45.8679	5.79932	0.233398	-0.443604	-0.0993652	0.0217285	-0.320801	-0.277344	0
243.5	312.811	240.021	213.068	183.196	146.104	96.7515	45.4617	5.64697	0.21582	-0.318604	0.142822	0.0314941	-0.0395508	-0.267578	0
244.5	309.709	237.261	210.807	181.099	144.19	95.3179	44.614	5.33447	-0.149414	-0.517822	0.144775	-0.132568	0.106934	-0.615234	0
245.5	306.713	234.474	208.287	179.12	142.702	94.1714	43.8445	4.9751	-0.22168	-0.621338	0.0939941	-0.144287	-0.133301	-0.378906	0
246.5	303.943	232.251	206.086	177.071	140.884	93.3159	43.282	4.98291	-0.237305	-0.646729	-0.0661621	-0.18335	-0.42627	-0.529297	0
247.5	301.137	229.724	204.055	175.313	139.391	92.2104	42.657	4.96729	-0.487305	-0.724854	-0.0192871	-0.429443	-0.314941	-0.599609	0
248.5	298.117	227.337	201.76	173.413	137.788	90.9526	41.9304	4.54932	-0.62793	-0.586182	-0.0681152	-0.562256	-0.305176	-0.699219	0
249.5	295.32	224.894	199.646	171.802	136.6	90.2397	41.5105	4.46143	-0.616211	-0.592041	-0.0407715	-0.648193	-0.432129	-0.802734	0
250.5	292.77	222.568	197.863	170.144	135.587	89.1519	40.9812	4.33252	-0.456055	-0.498291	0.37915	-0.374756	-0.477051	-0.484375	0
251.5	290.063	220.308	195.775	168.251	134.077	87.9995	40.2449	4.23291	-0.385742	-0.357666	0.131104	-0.288818	-0.17627	-0.568359	0
252.5	287.242	217.81	193.742	166.298	132.214	86.8667	39.657	3.82275	-0.618164	-0.640869	0.0490723	-0.656006	-0.246582	-0.697266	0
253.5	284.891	215.603	191.957	164.81	130.94	85.9312	39.0125	4.14307	-0.239258	-0.451416	-0.0290527	-0.142334	0.0424805	-0.435547	0
254.5	282.381	213.396	190.131	163.122	129.651	85.0776	38.821	4.21143	-0.25293	-0.320557	0.127197	0.0744629	0.138184	-0.492188	0
255.5	279.762	211.279	187.996	161.636	128.204	84.2144	38.4871	3.87549	-0.227539	-0.297119	0.0627441	-0.118896	0.0795898	-0.396484	0
256.5	277.107	209.251	186.051	159.819	126.786	83.3569	38.2957	3.84619	-0.0751953	-0.185791	0.349854	-0.0427246	0.19873	-0.203125	0
257.5	274.629	207.033	183.813	158.103	125.069	81.939	37.4734	3.39307	-0.243164	-0.236572	-0.0368652	-0.118896	0.192871	-0.390625	0
258.5	272.102	204.851	182.021	156.319	124.042	81.2886	36.9226	3.34033	-0.170898	-0.179932	0.201416	0.0119629	0.11084	-0.199219	0
259.5	269.373	202.777	180.141	154.718	122.63	80.2417	36.4812	3.10596	-0.331055	-0.111572	-0.0856934	-0.0856934	0.128418	-0.175781	0
260.5	266.941	200.533	178.432	153.153	121.19	79.3101	35.7312	3.21533	-0.34668	-0.220947	0.0627441	-0.0759277	0.288574	-0.169922	0
261.5	264.352	198.343	176.4	151.378	119.657	78.0874	35.2703	3.06494	-0.413086	-0.226807	-0.101318	-0.11499	0.315918	-0.257813	0
262.5	261.949	196.273	174.486	149.831	118.331	76.9292	34.8875	2.82861	-0.696289	-0.318604	-0.165771	-0.109131	0.128418	-0.222656	0
263.5	259.723	194.476	173.045	148.511	117.26	76.4585	34.489	2.74268	-0.389648	-0.125244	0.304932	-0.0720215	0.149902	0.0605469	0
264.5	257.406	192.376	170.783	146.962	115.954	75.4644	33.9226	2.8833	-0.245117	-0.0568848	0.2854	-0.0153809	0.259277	-0.0996094	0
265.5	254.959	190.431	169.238	145.269	114.878	74.7534	33.4304	2.9165	-0.168945	0.218506	0.336182	0.164307	0.317871	-0.0722656	0
266.5	252.648	188.242	167.309	143.858	113.348	73.8394	32.7234	2.37354	-0.514648	0.210693	0.306885	-0.0192871	0.190918	-0.253906	0
267.5	250.25	186.406	165.541	142.427	111.936	72.7593	32.3972	2.43994	-0.161133	-0.0900879	0.174072	0.0627441	0.16748	-0.359375	0
268.5	247.588	184	163.434	140.46	110.376	71.4155	31.3699	2.09229	-0.524414	-0.422119	-0.0114746	-0.507568	-0.027832	-0.689453	0
269.5	245.334	181.921	161.828	138.831	109.122	70.5698	31.114	1.74268	-0.530273	-0.289307	-0.128662	-0.259521	0.270996	-0.445313	0
270.5	243.508	180.443	160.416	137.726	108.35	70.0815	30.8835	2.14697	-0.276367	0.0407715	0.136963	0.136963	0.317871	-0.125	0
271.5	241.313	178.515	158.461	135.884	106.718	69.0171	30.323	1.99658	-0.321289	-0.26001	-0.0505371	-0.132568	0.263184	-0.464844	0
272.5	239.08	176.636	156.816	134.356	105.555	68.1011	29.866	1.45752	-0.442383	-0.261963	0.0178223	-0.398193	0.222168	-0.507813	0
273.5	236.955	174.847	155.152	133.136	104.427	67.4878	29.5886	1.54932	-0.389648	-0.076416	0.0881348	-0.159912	0.341309	-0.527344	0
274.5	234.939	173.365	153.613	131.825	103.479	66.687	29.3464	1.55908	-0.368164	0.165771	0.174072	-0.109131	0.440918	-0.355469	0
275.5	232.682	171.068	151.975	130.286	102.231	65.8472	28.9187	1.30127	-0.389648	-0.045166	0.0803223	-0.220459	0.567871	-0.447266	0
276.5	230.594	169.162	150.156	128.866	100.878	65.0698	28.3464	1.52588	-0.446289	0.130615	0.0998535	-0.212646	0.407715	-0.730469	0
277.5	228.41	167.544	148.762	127.483	99.8054	64.1089	27.7527	1.3501	-0.661133	0.222412	0.0119629	-0.0134277	0.310059	-0.681641	0
278.5	226.309	165.552	147.174	126.224	98.6785	63.3257	27.2722	1.15283	-0.65918	-0.0412598	-0.0446777	-0.0778809	0.249512	-0.431641	0
279.5	224.275	163.91	145.311	124.878	97.5925	62.3042	26.8835	0.906738	-0.581055	0.0427246	0.279541	-0.204834	0.220215	-0.462891	0
280.5	221.99	162.027	143.563	123.185	96.5789	61.3765	26.5007	0.643066	-0.915039	-0.136963	0.0998535	-0.181396	0.14209	-0.601563	0
281.5	220.174	160.347	142.238	121.687	95.45	60.7476	26.0203	0.791504	-0.879883	-0.0705566	-0.122803	-0.163818	0.097168	-0.636719	0
282.5	218.221	158.468	140.732	120.708	94.5828	59.9624	25.6921	0.742676	-0.90332	0.113037	0.0549316	-0.0895996	0.251465	-0.417969	0
283.5	216.342	156.9	139.143	119.411	93.0515	59.2495	25.3718	0.865723	-0.852539	-0.0197754	0.117432	-0.095459	-0.203613	-0.400391	0
284.5	214.363	155.267	137.699	118.099	92.1433	58.5952	24.9304	0.854004	-0.749023	0.134521	0.152588	-0.154053	0.112793	-0.572266	0
285.5	212.621	153.613	136.1	116.614	91.2761	57.7319	24.5125	0.373535	-0.831055	0.095459	0.13501	0.10376	0.270996	-0.322266	0
286.5	210.484	151.765	134.607	115.28	90.2117	56.9644	23.9968	0.275879	-1.07715	-0.193604	-0.0915527	-0.263428	0.0893555	-0.513672	0
287.5	208.559	150.164	133.078	113.97	88.7312	56.2163	23.3484	0.293457	-1.05762	-0.0725098	-0.107178	-0.341553	-0.0668945	-0.5625	0
288.5	207.012	148.412	132.002	112.894	87.9382	55.6167	23.0808	0.26416	-0.842773	-0.0354004	0.187744	-0.0134277	-0.0883789	-0.542969	0
289.5	205.354	146.947	130.541	111.716	86.991	55.0503	22.9246	0.0825195	-0.81543	-0.0373535	0.0412598	0.0354004	0.458496	-0.0449219	0
290.5	203.107	145.126	128.898	110.569	85.7253	54.1069	22.2488	-0.0112305	-1.23535	0.12085	-0.00952148	-0.0192871	0.183105	-0.244141	0
291.5	200.971	143.435	127.539	108.843	84.5671	53.2358	21.866	-0.185059	-1.17871	-0.211182	-0.130615	-0.105225	-0.0102539	-0.552734	0
292.5	199.262	141.75	126.063	107.392	83.7585	52.4116	21.3503	-0.20459	-1.26074	0.0251465	-0.171631	-0.255615	-0.0415039	-0.707031	0
293.5	197.32	140.412	124.531	106.112	82.7429	51.7495	21.2019	-0.468262	-1.41699	-0.168213	-0.187256	-0.017334	-0.117676	-0.628906	0
294.5	195.961	139.009	123.291	105.276	81.9988	50.8569	20.9324	-0.403809	-1.31543	-0.156494	0.101807	-0.00170898	-0.012207	-0.195313	0
295.5	194.01	137.294	121.836	103.786	80.6199	50.2749	20.3386	-0.694824	-1.43066	-0.142822	-0.00756836	-0.101318	-0.152832	-0.558594	0
296.5	192.299	135.921	120.574	102.788	79.8425	49.7905	20.2703	-0.675293	-1.33301	0.113037	0.162354	0.0412598	0.120605	-0.640625	0
297.5	190.748	134.472	119.15	101.866	78.7859	49.271	19.9636	-0.657715	-1.21191	0.128662	0.150635	0.00219727	0.284668	-0.496094	0
298.5	188.717	132.585	117.516	100.317	77.6511	48.2671	19.3484	-1.05615	-1.59668	-0.138916	-0.00756836	-0.310303	-0.0375977	-0.925781	0
299.5	186.98	130.935	116.072	98.9482	76.6433	47.6753	19.0906	-1.15771	-1.72559	-0.201416	-0.0134277	-0.517334	-0.158691	-0.724609	0
300.5	185.455	129.718	114.924	98.1064	75.7273	46.9097	18.7195	-1.30029	-1.33301	-0.154541	-0.048584	-0.202881	0.0424805	-0.449219	0
301.5	183.941	128.353	113.732	96.9463	74.8191	46.2554	18.1921	-1.51709	-1.25098	-0.113525	0.0705566	-0.189209	0.0229492	-0.638672	0
302.5	182.221	127.08	112.438	95.9014	73.905	45.7515	17.9402	-1.44092	-1.2334	-0.193604	0.269775	-0.288818	0.0444336	-0.462891	0
303.5	180.502	125.25	110.781	94.7822	72.9304	44.8628	17.3972	-1.38818	-1.29004	-0.287354	-0.0778809	-0.265381	-0.266113	-0.511719	0
304.5	179.146	123.947	109.994	93.6436	72.3777	44.4761	17.45	-1.27686	-1.16895	-0.19165	0.179932	0.187744	0.0834961	-0.449219	0
305.5	177.449	122.48	108.541	92.335	71.3015	43.7046	16.9851	-1.44873	-1.36426	-0.29126	0.00805664	-0.0192871	-0.213379	-0.777344	0
306.5	175.947	121.265	107.18	91.251	70.448	43.2437	16.575	-1.47998	-1.36816	-0.37915	0.138916	0.144775	0.0874023	-0.595703	0
307.5	174.531	119.871	105.973	90.3701	69.5828	42.6968	16.3484	-1.40967	-1.37012	-0.189697	0.244385	0.162354	0.0932617	-0.529297	0
308.5	172.709	118.406	104.977	89.167	68.7117	41.9976	15.8875	-1.56787	-1.39746	-0.127197	-0.193115	0.0998535	0.0561523	-0.474609	0
309.5	171.176	117.195	103.668	88.1123	67.7859	41.3335	15.8269	-1.58936	-1.31934	0.0192871	0.013916	0.0432129	0.0249023	-0.564453	0
310.5	169.578	115.812	102.516	87.3135	66.989	40.8765	15.4128	-1.82178	-1.27637	0.0778809	0.0217285	0.174072	-0.059082	-0.671875	0
311.5	168.48	114.699	101.539	86.4639	66.5769	40.4917	15.3992	-1.62451	-1.06738	0.0388184	0.31665	0.408447	0.208496	-0.158203	0
312.5	166.76	113.091	99.9355	85.0361	65.3328	39.6011	14.9441	-2.19678	-1.21973	0.0603027	-0.113037	-0.064209	-0.182129	-0.416016	0
313.5	165.275	111.757	98.8301	83.9209	64.5554	38.9253	14.5808	-2.23584	-1.49512	-0.0471191	0.0314941	0.0490723	-0.402832	-0.369141	0
314.5	163.771	110.462	97.7734	82.9326	63.7546	38.5444	14.2507	-2.06006	-1.3877	0.0446777	0.146729	0.105713	-0.117676	-0.671875	0
315.5	161.924	109.119	96.3008	81.6123	62.7214	37.6929	13.6199	-2.45068	-1.37012	-0.0939941	-0.00170898	-0.0759277	-0.305176	-0.378906	0
316.5	160.51	107.763	95.2969	80.8896	62.0105	37.2808	13.532	-2.42139	-1.26074	-0.363525	0.1604	0.0529785	-0.227051	-0.59375	0
317.5	159.078	106.669	94.1953	79.8428	61.321	36.7593	13.4656	-2.34326	-1.19824	0.0505371	0.248291	0.158447	-0.150879	-0.449219	0
318.5	157.668	105.113	93.0039	78.79	60.4285	36.2886	12.8601	-2.70654	-1.55762	-0.0861816	0.0529785	-0.0466309	-0.490723	-0.3125	0
319.5	156.004	103.65	91.4961	77.5908	59.2937	35.4058	12.2546	-3.05225	-1.75293	-0.394775	-0.288818	-0.3396	-0.549316	-0.671875	0
320.5	154.936	102.455	90.3848	76.6748	58.4714	35.019	12.0847	-3.09326	-1.89355	-0.357666	0.0549316	-0.144287	-0.223145	-0.652344	0
321.5	153.402	101.443	89.3242	75.7725	57.9617	34.4937	11.8347	-3.00146	-1.83691	-0.0998535	0.121338	0.140869	-0.193848	-0.599609	0
322.5	151.918	100.062	87.9863	74.5068	56.8503	33.8784	11.3484	-3.01123	-1.62988	-0.261963	0.0900879	-0.130615	-0.475098	-0.740234	0
323.5	150.779	99.1987	87.3711	74.0791	56.4753	33.4272	11.075	-2.89014	-1.43652	-0.220947	0.207275	0.183838	-0.0786133	-0.216797	0
324.5	149.213	98.0132	86.0742	72.8467	55.6062	32.7144	10.9187	-3.08154	-1.4873	-0.1604	0.328369	0.0490723	-0.236816	-0.511719	0
325.5	148.016	96.6479	84.9727	72.124	54.6589	32.1343	10.5164	-3.16943	-1.70996	-0.293213	0.252197	-0.191162	-0.377441	-0.748047	0
326.5	146.986	95.7397	84.123	71.2998	53.9558	31.5405	10.3679	-3.26318	-1.76074	-0.0549316	0.32251	0.0236816	-0.266113	-0.457031	0
327.5	145.563	94.6382	83.3105	70.6104	53.3835	31.1304	10.1882	-3.15967	-1.77637	0.118896	0.308838	0.281494	0.019043	-0.316406	0
328.5	144.178	93.1831	82.002	69.3643	52.45	30.2202	9.64331	-3.5542	-2.03223	-0.332275	-0.0466309	-0.222412	-0.406738	-0.517578	0
329.5	142.766	92.1265	80.8965	68.5752	51.6628	30.0229	9.61011	-3.70068	-1.96191	-0.439697	-0.017334	0.0686035	-0.281738	-0.617188	0
330.5	141.604	90.8843	80.3965	67.4717	51.0652	29.6108	9.20972	-3.51123	-1.91113	-0.468994	-0.101318	-0.0290527	-0.273926	-0.662109	0
331.5	140.488	90.0054	79.1816	66.6904	50.407	28.9038	9.07104	-3.44092	-1.91113	-0.261963	0.125244	-0.150146	-0.184082	-0.599609	0
332.5	139.039	88.4487	77.9922	65.5654	49.5691	28.3218	8.78589	-4.01318	-1.97168	-0.718994	0.152588	-0.195068	-0.469238	-0.648438	0
333.5	137.947	87.7456	77.1582	64.9385	48.825	28.0776	8.42065	-3.60303	-1.75879	-0.345947	-0.107178	-0.142334	-0.174316	-0.498047	0
334.5	136.672	86.7749	76.1641	64.1826	48.2917	27.8433	8.41089	-3.62646	-1.82715	-0.275635	0.0100098	0.127197	-0.0688477	-0.484375	0
335.5	135.391	85.4878	75.1016	63.1377	47.2527	27.0894	8.04565	-3.94092	-1.93652	-0.365479	0.10376	0.211182	-0.160645	-0.496094	0
336.5	134.338	84.3765	74.0781	62.0439	46.573	26.5913	7.71948	-4.03076	-1.93848	-0.390869	-0.195068	0.10376	-0.246582	-0.605469	0
337.5	132.955	83.5366	73.0977	61.4814	45.8386	26.2007	7.43433	-4.01318	-1.93848	-0.330322	-0.0231934	0.217041	-0.156738	-1.07031	0
338.5	131.676	82.4194	72.1895	60.5615	45.3152	25.3804	7.05151	-3.97412	-1.7666	-0.349854	-0.204834	0.125244	-0.287598	-0.730469	0
339.5	130.699	81.8218	71.4219	59.9521	44.9226	25.2788	7.1355	-3.96631	-1.55371	-0.0178223	0.113525	0.267822	0.0639648	-0.605469	0
340.5	129.807	80.6987	70.623	59.2764	44.3562	24.6968	6.82104	-4.02295	-1.44824	0.095459	-0.00756836	0.324463	-0.0532227	-0.527344	0
341.5	128.469	79.2065	69.5078	58.2354	43.3679	23.9761	6.27808	-4.11475	-1.91699	-0.170166	-0.232178	0.109619	-0.277832	-0.615234	0
342.5	127.346	78.2612	68.5801	57.4834	42.8406	23.5659	6.16675	-4.16357	-1.84863	-0.0588379	0.0998535	-0.0446777	-0.121582	-0.642578	0
343.5	125.859	77.0835	67.5645	56.5303	41.7996	22.9995	5.72729	-4.42725	-2.12402	-0.351807	-0.163818	-0.148193	-0.0805664	-0.671875	0
344.5	125.156	76.4077	66.9395	55.8936	41.3699	22.9331	6.05151	-4.30811	-1.95215	-0.265869	0.10376	0.060791	0.171387	-0.277344	0
345.5	123.619	75.3433	65.8926	55.1416	40.5203	22.3589	5.53003	-4.49561	-2.04395	-0.0803223	-0.0563965	-0.032959	-0.102051	-0.560547	0
346.5	122.664	74.4507	65.2363	54.4521	40.2117	22.0288	5.23706	-4.38623	-2.00098	0.249756	-0.136475	0.205322	0.169434	-0.597656	0
347.5	121.523	73.4429	64.1426	53.7588	39.6296	21.5581	5.09448	-4.42139	-1.92285	0.00756836	0.10376	0.0588379	0.0678711	-0.576172	0
348.5	120.771	72.6401	63.5781	53.2061	38.8718	21.4097	4.88745	-4.25146	-1.6709	0.275146	0.0998535	0.2854	0.169434	-0.296875	0
349.5	119.775	71.894	62.6465	52.5068	38.3074	20.73	4.65112	-4.59717	-2.03223	0.191162	0.13501	0.308838	0.128418	-0.416016	0
350.5	118.523	70.7397	61.8418	51.1689	37.6394	20.2593	4.28198	-4.75732	-2.14746	0.00366211	-0.136475	0.224854	0.147949	-0.568359	0
351.5	117.516	69.9194	60.7012	50.4834	36.7585	19.9702	4.32495	-4.59912	-1.71387	0.0700684	0.0549316	0.109619	0.218262	-0.525391	0
352.5	116.465	69.019	59.9297	49.8252	36.3503	19.3608	4.21362	-4.51123	-1.97559	0.0778809	0.361572	0.101807	0.249512	-0.216797	0
353.5	115.596	68.0112	59.4297	49.4189	36.2	19.2046	4.19604	-4.75732	-1.74121	0.255615	0.281494	0.445557	0.429199	0.105469	0
354.5	114.111	66.6089	58.084	48.5146	35.1433	18.5581	3.75854	-4.99365	-2.25684	-0.0275879	0.117432	0.234619	0.163574	-0.183594	0
355.5	113.09	66.0776	57.4004	47.5439	34.7625	18.1655	3.2605	-5.00732	-2.29004	-0.0236816	0.0627441	0.142822	0.257324	-0.441406	0
356.5	112.469	65.0503	56.5977	46.9482	34.2097	18.0269	3.18237	-4.71826	-2.04395	0.048584	0.230713	0.22876	0.310059	-0.265625	0
357.5	111.357	63.9839	55.3809	46.0889	33.3347	17.3745	2.88354	-4.98975	-2.34082	-0.371338	-0.310303	0.0373535	0.0229492	-0.408203	0
358.5	110.334	63.0718	54.8926	45.335	33.0066	16.7222	2.4187	-5.14404	-2.2627	-0.060791	-0.224365	0.0529785	0.171387	-0.332031	0
359.5	109.488	62.3921	54.0605	44.917	32.53	16.4741	2.32886	-5.05029	-2.11621	0.195068	0.0979004	0.152588	0.147949	-0.078125	0
360.5	108.277	61.3706	53.4023	44.1572	31.8425	16.2769	2.28198	-5.30811	-2.1748	0.0114746	-0.126709	-0.165771	0.0170898	-0.269531	0
361.5	107.209	60.4741	52.3848	43.2627	30.8484	15.6792	1.82886	-5.25928	-2.16895	0.048584	-0.380615	0.199463	-0.195801	-0.291016	0
362.5	106.303	59.7378	51.6582	42.5146	30.4011	15.5054	1.70776	-5.22412	-2.22754	-0.181885	-0.269287	0.164307	-0.291504	-0.423828	0
363.5	105.041	58.4487	50.8438	41.8252	29.8171	14.6401	1.28003	-5.47021	-2.40332	-0.467041	-0.48999	-0.234131	-0.564941	-0.542969	0
364.5	103.918	57.5854	49.7188	41.0459	29.1921	14.3354	1.03394	-5.63818	-2.39551	-0.41626	-0.421631	-0.189209	-0.45752	-0.548828	0
365.5	103.221	57.2749	49.3262	40.3936	28.9871	14.2378	1.0437	-5.53857	-2.38965	-0.176025	-0.349365	0.0588379	-0.127441	-0.453125	0
366.5	102.23	56.1226	48.3184	39.7295	28.0281	13.7065	0.690186	-5.44873	-2.45215	-0.199463	-0.400146	-0.0700684	-0.193848	-0.693359	0
367.5	101.545	55.6245	47.6797	39.0498	27.3152	13.2046	0.801514	-5.67334	-2.33105	-0.117432	-0.39624	0.0744629	-0.299316	-0.490234	0
368.5	100.635	54.6597	46.9258	38.542	27.032	12.9312	0.395264	-5.70068	-2.34473	0.0446777	-0.257568	0.113525	-0.20166	-0.390625	0
369.5	99.7383	53.8433	45.9785	37.6279	26.3074	12.4019	0.281982	-5.63037	-2.52051	-0.170166	-0.450928	0.0119629	-0.215332	-0.53125	0
370.5	99.0176	52.7827	45.5234	37.0596	26.0125	12.1772	0.100342	-5.59912	-2.19434	-0.060791	-0.310303	0.121338	-0.211426	-0.205078	0
371.5	98.1855	51.9761	44.8984	36.5029	25.405	11.6772	-0.0285645	-5.66162	-2.37207	-0.226807	-0.58374	0.185791	-0.406738	-0.341797	0
372.5	97.3535	51.1421	44.1191	36.1182	25.157	11.6577	-0.169189	-5.57959	-2.19824	-0.334229	-0.224365	0.451416	0.0874023	-0.126953	0
373.5	96.582	50.8667	43.2793	35.4951	24.5476	11.3433	-0.302002	-5.64014	-2.49316	-0.123291	-0.0622559	0.422119	0.157715	-0.136719	0
374.5	95.3926	49.6792	42.3516	34.5732	23.8523	10.6655	-0.509033	-5.88428	-2.59668	-0.338135	-0.468506	-0.00366211	0.034668	-0.392578	0
375.5	94.4746	48.9937	41.8164	33.8799	23.4128	10.4351	-0.854736	-5.89209	-2.60254	-0.201416	-0.43335	0.0979004	-0.0786133	-0.259766	0
376.5	93.752	48.3569	41.1289	33.4639	23.1648	10.1421	-0.885986	-6.06006	-2.62988	-0.136963	-0.363037	0.220947	0.222168	-0.136719	0
377.5	93.1523	47.7456	40.3613	33.1025	22.6765	9.7417	-1.04614	-5.84131	-2.52637	-0.2854	-0.3396	0.138916	0.0893555	-0.0390625	0
378.5	92.4492	47.0835	39.8613	32.7021	22.3953	9.56787	-1.10083	-5.82373	-2.26855	0.0231934	-0.0544434	0.463135	0.0444336	0.271484	0
379.5	91.125	45.9429	38.5762	31.5928	21.4792	9.18506	-1.73364	-5.94092	-2.50684	-0.295166	-0.368896	0.0744629	-0.213379	-0.125	0
380.5	90.3848	45.1479	38.1719	31.0381	20.741	8.82568	-1.60669	-5.91553	-2.53223	-0.203369	-0.103271	0.172119	-0.186035	-0.230469	0
381.5	89.666	44.5093	37.5957	30.5947	20.4636	8.61279	-1.73755	-6.18896	-2.34473	-0.117432	-0.185303	0.0549316	-0.221191	-0.197266	0
Sensogram (right panel): CD1d-endo																			Equilibrium curve (left panel)
0.5	-0.22168	0.262695	0.249023	0.281006	0.429932	0.479492	0.419434	0.447021	0.461426	0.404297	0.0681152	0.230713	0.270264	0.168213	0				150	103	106
1.5	-0.24707	0.217773	0.124023	0.259521	0.445557	0.206055	0.313965	0.0466309	0.314941	0.320313	0.0935059	-0.0915527	0.397217	-0.128662	0				75	62.8	65.3
2.5	-0.264648	0.116211	-0.0712891	-0.125244	0.158447	0.0146484	0.241699	-0.113525	0.258301	-0.0839844	0.064209	-0.0368652	-0.0187988	-0.0427246	0				37.5	37.1	38.9
3.5	-0.0771484	0.31543	0.399414	0.159912	0.4104	0.405273	0.649902	0.232178	0.250488	0.384766	0.243896	0.35376	0.262451	-0.032959	0				18.75	22.8	22.4
4.5	0.206055	0.811523	0.868164	0.380615	0.445557	0.663086	0.495605	0.788818	0.904785	0.773438	-0.0959473	0.0959473	0.369873	-0.138428	0				9.37	13.2	13
5.5	5.04199	-0.733398	-2.97949	-3.03735	5.29907	4.43652	-1.87744	-2.88501	0.178223	-2.79492	-2.71509	1.72681	-0.403564	3.93774	0				4.68	6.77	7.32
6.5	-5.53027	-0.354492	2.29199	1.48608	-4.39429	-4.55762	1.76318	1.71851	0.547363	2.3457	1.52124	-2.32202	-0.13208	-4.87085	0				2.34	4.26	3.17
7.5	-0.834961	-1.04199	-0.793945	-1.10571	-0.366943	-0.625977	-0.0141602	-0.605713	0.17041	-0.183594	-0.648682	0.0490723	0.395264	0.19165	0				1.17	2.05	1.22
8.5	-4.7959	-0.415039	0.813477	0.773193	-4.89233	-2.90527	1.38818	1.75757	0.79541	1.64063	1.19702	-0.728271	-0.469971	-3.43335	0				0.58	1.62	0.271
9.5	1.89746	-0.155273	2.65527	0.98999	1.18579	1.52637	-0.0727539	0.890381	0.0922852	0.402344	0.374756	1.45337	-0.083252	1.23267	0				0.29	0.263	-0.592
10.5	1.69629	-0.143555	-0.688477	-1.52759	2.1604	2.08887	-0.934082	-1.06665	0.293457	-0.261719	-0.388916	2.10767	0.422607	2.00415	0				0.14	0.131	-1.07
11.5	-0.18457	-0.00878906	0.147461	0.304443	0.183838	0.0810547	0.00146484	-0.076416	0.0922852	0.298828	-0.107666	-0.218506	0.0651855	0.0119629	0				0.07	-0.314	-1.12
12.5	-0.231445	0.0380859	0.532227	0.49585	0.293213	-0.0361328	0.0366211	0.179443	0.115723	0.482422	0.0935059	-0.109131	0.199951	-0.0622559	0				0.03	-0.546	-0.802
13.5	0.104492	0.0712891	0.307617	0.281006	0.334229	0.137695	-0.203613	0.048584	0.195801	0.521484	0.142334	-0.11499	0.072998	0.0803223	0				0.01	-0.472	-0.127
14.5	-0.0693359	0.268555	0.155273	0.095459	0.232666	0.235352	-0.336426	-0.0529785	-0.0678711	0.269531	0.363037	-0.351318	0.0690918	-0.0134277	0				0	0	0
15.5	0.15332	0.272461	0.0693359	0.159912	0.318604	0.0693359	0.034668	-0.123291	0.00439453	0.0996094	0.0505371	-0.198975	0.160889	0.12915	0
16.5	-0.0791016	-0.00878906	-0.129883	0.0524902	0.0158691	0.0458984	0.22998	-0.0998535	0.00634766	0.228516	-0.107666	-0.197021	0.0202637	0.029541	0
17.5	-0.245117	-0.15332	-0.116211	-0.045166	0.154541	-0.139648	-0.0766602	-0.301025	-0.157715	-0.0917969	-0.16626	-0.187256	-0.141846	0.146729	0
18.5	-0.151367	-0.188477	-0.124023	0.0231934	0.00610352	-0.19043	-0.20166	-0.295166	-0.0678711	-0.0644531	-0.258057	-0.263428	-0.255127	-0.0388184	0
19.5	-0.0361328	0.0458984	-0.104492	-0.00610352	0.429932	-0.0634766	0.0151367	-0.1604	-0.118652	-0.046875	-0.0725098	0.0100098	0.088623	-0.124756	0
20.5	0.0224609	0.12207	0.0458984	0.0310059	0.113525	0.120117	0.130371	-0.076416	0.0649414	0.015625	-0.226807	-0.017334	-0.139893	-0.116943	0
21.5	-0.00683594	-0.260742	-0.139648	-0.0881348	0.0178223	-0.120117	-0.281738	-0.133057	0.00244141	-0.03125	-0.215088	-0.198975	-0.114502	0.092041	0
22.5	-0.0966797	-0.0869141	-0.34668	0.032959	0.187744	0.0322266	0.0209961	-0.445557	-0.163574	0.0332031	-0.230713	-0.195068	-0.102783	-0.064209	0
23.5	-0.229492	-0.0888672	-0.219727	-0.400635	0.0861816	-0.198242	-0.217285	-0.388916	-0.231934	0.0410156	-0.340088	-0.173584	-0.128174	-0.212646	0
24.5	-0.321289	-0.491211	-0.354492	-0.224854	-0.341553	-0.391602	-0.566895	-0.560791	-0.435059	-0.298828	-0.371338	-0.259521	-0.401611	-0.30249	0
25.5	0.196289	0.0771484	-0.0224609	-0.0334473	-0.00170898	0.0166016	-0.127441	0.0739746	-0.114746	-0.0605469	-0.0803223	-0.0407715	0.0144043	0.0998535	0
26.5	-0.0185547	-0.145508	-0.19043	-0.172119	-0.0524902	-0.12793	-0.0805664	-0.0471191	-0.157715	-0.275391	-0.013916	0.119385	0.041748	0.185791	0
27.5	-0.143555	-0.112305	-0.0166016	-0.117432	-0.206787	0.137695	0.144043	0.111084	-0.120605	-0.171875	-0.131104	0.0529785	0.0769043	-0.14624	0
28.5	-0.0107422	0.0693359	0.0634766	-0.131104	0.0861816	0.0302734	0.130371	0.0856934	0.0551758	0.0273438	-0.00219727	0.326416	0.256592	0.00610352	0
29.5	0.100586	0.188477	-0.0244141	-0.2229	-0.24585	-0.202148	-0.11377	-0.0119629	-0.280762	-0.162109	0.0974121	0.189697	-0.0129395	-0.079834	0
30.5	0.0244141	-0.124023	-0.0166016	-0.230713	-0.0895996	-0.0478516	-0.0512695	0.11499	-0.0522461	-0.0761719	0.130615	0.162354	0.125732	0.0686035	0
31.5	0.211914	0.00878906	0.249023	0.275146	-0.0778809	0.0341797	0.097168	0.400146	0.0825195	0.0136719	0.351318	0.142822	0.0437012	0.0568848	0
32.5	0.131836	0.243164	0.204102	0.441162	-0.0505371	0.124023	0.269043	0.0661621	0.225098	0.00585938	0.249756	0.0197754	0.153076	0.142822	0
33.5	0.0869141	0.227539	0.227539	0.134521	0.176025	0.0283203	0.097168	0.288818	0.342285	0.103516	0.228271	-0.0895996	-0.067627	0.0100098	0
34.5	-0.0439453	0.293945	0.223633	0.437256	-0.064209	0.241211	0.185059	0.556396	0.596191	0.494141	0.372803	-0.122803	0.0827637	0.0881348	0
35.5	0.133789	0.0341797	0.422852	0.279053	0.0354004	0.389648	0.351074	0.130615	0.307129	0.388672	0.257568	0.0744629	0.0866699	0.297119	0
36.5	0.157227	0.420898	0.620117	0.157959	0.0783691	0.481445	0.310059	0.310303	0.352051	0.302734	0.238037	0.265869	0.248779	0.201416	0
37.5	0.0810547	0.290039	0.731445	0.532959	-0.0114746	0.594727	0.20459	0.462646	0.504395	0.441406	0.359131	0.367432	0.426514	0.263916	0
38.5	0.268555	0.442383	0.704102	0.441162	0.0197754	0.323242	0.065918	0.353271	0.0844727	0.308594	0.0290527	0.133057	0.485107	0.0119629	0
39.5	-0.0615234	0.166992	0.454102	0.2771	0.0881348	0.108398	0.179199	0.52124	0.189941	0.275391	0.165771	0.195557	0.172607	-0.0583496	0
40.5	-0.176758	0.407227	0.647461	0.329834	0.308838	0.106445	0.29248	0.657959	0.566895	0.335938	0.331787	0.226807	0.295654	0.289307	0
41.5	-0.0341797	0.415039	0.948242	0.265381	0.252197	0.375977	0.509277	0.505615	0.455566	0.419922	0.509521	0.299072	0.237061	0.312744	0
42.5	0.143555	0.553711	0.791992	0.267334	0.412354	0.53418	0.61084	0.523193	0.352051	0.248047	0.675537	0.332275	0.199951	0.199463	0
43.5	0.922852	1.22168	1.09863	0.616943	0.814697	1.19629	0.827637	0.673584	0.541504	0.480469	0.743896	1.31079	0.862061	0.808838	0
44.5	0.74707	0.411133	0.541992	0.282959	0.232666	0.399414	0.450684	0.513428	0.344238	0.576172	0.355225	0.865479	0.129639	0.586182	0
45.5	0.241211	0.569336	1.02637	0.476318	0.547119	0.348633	0.769043	0.4646	0.414551	0.716797	0.976318	0.392822	0.64917	0.881104	0
46.5	29.3936	9.09473	0.96582	0.325928	0.531494	0.331055	0.315918	0.470459	0.38916	0.355469	0.261475	0.373291	0.383545	0.3479	0
47.5	577.233	272.052	107.587	26.6287	31.2385	17.8232	4.68311	2.27905	0.861816	0.646484	1.4021	5.23657	1.2937	2.28735	0
48.5	965.573	485.112	240.526	107.094	67.0627	39.6689	14.3179	9.78296	2.17822	1.96875	2.17749	9.43774	3.14917	4.5061	0
49.5	1077.07	542.458	277.651	134.769	71.2874	38.9873	12.1519	7.03491	-0.560059	0.789063	-1.96899	3.35571	0.123779	-0.825928	0
50.5	1113.44	560.222	288.36	142.277	71.2776	37.1748	10.2612	4.36108	-2.1499	0.183594	-4.48071	-0.507568	-1.96997	-4.1853	0
51.5	1130.51	568.386	293.325	145.924	71.9592	37.0322	9.79248	3.47437	-2.86865	-0.00585938	-5.01782	-1.57202	-2.48364	-4.89038	0
52.5	1131.55	568.88	296.019	148.107	72.5471	37.2646	10.3354	3.69312	-2.81592	0.154297	-4.73462	-1.5896	-2.18872	-5.07593	0
53.5	1052.23	526.853	283.591	146.322	70.0901	36.124	10.187	3.33374	-2.73975	0.464844	-4.57056	-1.85522	-1.87231	-4.74976	0
54.5	900.142	451.585	249.478	131.527	61.217	31.958	8.896	2.81421	-2.76514	0.560547	-4.31665	-1.56421	-1.52075	-4.33179	0
55.5	749.163	375.856	210.419	111.051	50.3792	26.2822	6.37842	1.15796	-3.29053	0.570313	-4.13306	-2.94507	-1.44653	-4.20093	0
56.5	630.071	315.919	177.222	93.9587	41.7874	20.8154	4.78271	-0.0646973	-3.8042	0.623047	-3.73853	-4.30249	-1.08716	-4.39819	0
57.5	517.753	262.739	148.22	79.6248	34.9709	17.79	4.3335	-0.16626	-3.08545	1.25	-2.63306	-5.00952	-0.358643	-3.26733	0
58.5	431.364	218.448	124.833	67.408	29.9065	15.3467	4.85693	0.736084	-1.32373	1.88086	-1.44946	-4.40405	0.797607	-2.17163	0
59.5	363.964	187.272	108.681	59.3669	27.3831	14.1846	6.53271	2.16772	0.0610352	2.16992	0.345459	-3.12671	1.47534	-0.691162	0
60.5	307.591	161.081	94.1514	52.572	25.3049	13.792	7.54248	3.43921	1.8501	2.81055	1.70874	-1.48999	2.13745	0.898682	0
61.5	273.202	144.073	85.292	48.2478	24.2502	13.8975	8.49365	4.84741	2.90088	3.48438	2.69507	0.400635	2.82104	2.18579	0
62.5	235.683	128.677	76.7861	44.0818	22.8811	13.7432	9.09717	5.68335	3.86377	3.42969	3.45483	0.963135	3.07886	2.67407	0
63.5	209.354	114.413	69.0342	40.4529	21.6917	13.7646	9.37256	6.40405	4.6001	3.83203	4.19312	2.08423	3.54761	3.33032	0
[truncated: 318 more rows]

## Sheet: Figure 3
	Figure 3A	CD1d tetramer fold increase to CD1d-Endo (tetramer MFI)
			A11B8.2 TCR					A10 B8.2 TCR					XV19 TCR					VB8 TCR
	Ligand/ Experiment	Y1	Y2	Y3			Y1	Y2			Y1	Y2	Y3	Y4	Y5
	C19:0/C16:0 α-GlcADAG	4.66345	2.42609	2.52015			4.36179	2.87446			1.06849	1.1487	2.31731	1.56452	0.981928			1.93075	1.9917
	C16:0/C19:0 α-GlcADAG	1.02069	0.769565	0.807692			6.06504	3.38961			1.43151	1.47955						1.04031	1.4873
	C18:0/C16:0 α-GlcADAG	0.437241	0.845652	0.619048			1.40244	1.35065			1.7089	1.46468						0.948635	0.995117
	⍺-GlcACer	0.634483	0.928261	0.904762			4.08537	2.98268			1.35274	1.57621						3.40865	3.48096
	⍺-GalACer	0.457931	0.63913	0.56044			2.10569	1.92641			1.20205	1.41264						3.03381	3.20605
	⍺-GlcDAG	1.02759	0.691304	0.59707			4.71951	2.19913			1.43493	1.21933						1.90767	1.75781
	⍺-GalDAG	0.411034	0.647826	0.489011			2.98374	2.24675			2.21575	1.60223						2.63687	2.56885
	⍺-GlcCer	0.413793	0.880435	0.532967			261.654	164.853			1.23973	1.37175						56.8921	34.813
	⍺-GalCer	0.746207	1.0587	0.545788			234.012	141.498			0.825342	0.899628	1.03846	0.887097	1.25904			51.6905	36.7451
	Sulfatide	0.868966	0.797826	0.994826							17.7637	36	23					0.939532
	GD3	0.608276	1.03913	0.765568			1.02439	1.02165			1	1.04461						0.210338	0.320312
	Vehicle	0.573793	0.5	0.701465			0.943089	1.07792			1.37329	1.27881	1.20192	0.959677	1.00602			0.735696	0.734863
	Endogenous	1	1	1			1	1			1	1						1	1
	Figure 3B
	CD1d tetramer fold increase to CD1d-Endo (tetramer MFI)									IL-2 (pg/mL)
			A11B8.2 TCR									A11B8.2 TCR
	Ligand/ Experiment	y1	y2	y3	y4					Ligand/ Experiment	y1	y2	y3
	C19:0/C16:0 ⍺-GlcADAG	7.85222	5.38095	13.9023	19.5771					C19:0/C16:0 ⍺-GlcADAG	2396.25	3085.83	4647.93
	C16:0/C19:0 ⍺-GlcADAG	4.35961	1.6298	4.5977	3.77533					C16:0/C19:0 ⍺-GlcADAG	2564.48	3744.81	3243.39
	C18:1/C16:0 ⍺-GlcADAG	4.62562	2.54839	6.16092	3.79295					C18:1/C16:0 ⍺-GlcADAG	2334.71	2989.39	2582.81
	C16:0/C18:1 ⍺-GlcADAG	1.50246	0.863287	2.2931	1.79736					C16:0/C18:1 ⍺-GlcADAG	1121.18	3272.27	2399.96
	C19:0/C16:0 ⍺-GlcDAG	0.921182	0.749616	0.988506	0.986784					C19:0/C16:0 ⍺-GlcDAG	201.597	1378.29	973.647
	C16:0/C19:0 ⍺-GlcDAG	0.940887	0.701997	0.925287	0.936123					C16:0/C19:0 ⍺-GlcDAG	257.2	1728.22	2209.42
	C18:1/C16:0 ⍺-GlcDAG	0.852217	0.77573	0.890805	1.18062					C18:1/C16:0 ⍺-GlcDAG	208.424	2263.35	2634.45
	C16:0/C18:1 ⍺-GlcDAG	0.793103	0.714286	0.885057	1.3304					C16:0/C18:1 ⍺-GlcDAG	152.166	1619.12	1184.69
	SPN ⍺-GlcDAG	0.935961	0.961598	0.844828	1.06608					SPN ⍺-GlcDAG	128.815	1952.14	1930.27
	⍺-GalCer	1.18227	1.06605	0.862069	1.07709					⍺-GalCer	124.712	758.874	229.286
	Vehicle	0.82266	1.01997	0.862069	1.0022					Vehicle	2066.75	2563.72	393.514
	Endo	1	1	1	1					Endo	63	2703.8	2030.44
										No Activation	11.21	11.66	0

## Sheet: Figure 6
					Figure 3A
							Type I NKT VB8STD-CD1d ⍺-GalCer							Type II NKT TBA7 - CD1d-Endo
						CD1d mutation/Experiment	y1	y2	y3				CD1d mutation/Experiment	y1	y2	y3
						WT	100	100	100				WT	100	100	100
						R21A	116.611	107.669	99.1997				R21A	97.429	102.58	101.594
						Q62A	88.763	81.956	108.172				Q62A	75.4278	64.5747	92.0436
						H68A	100.625	92.9087	105.971				H68A	75.6132	67.672	98.5162
						V72A	81.3563	75.1173	85.9649				V72A	10.7651	21.4023	26.4745
						S76A	102.228	94.3883	104.601				S76A	127.508	114.308	109.146
						R79A	61.54	56.8206	42.9055				R79A	122.15	118	105.5
						E83A	74.7704	69.0365					E83A	0	0	0
						K86A	82.8806	76.5247	62.4346				K86A	1.47783	18.3874	19.7389
						M87A	77.35	71.4183	70.6781				M87A	81.1783	62.6743	69.7135
						L145A	76.9591	71.0574	61.3112				L145A	86.451	79.4797	71.0853
						K148A	88.3525	81.577	72.1237				K148A	52.3148	64.6163	59.9308
						V149A	73.5783	67.9358	70.7408				V149A	32.0934	77.5689	67.0444
						A152G	62.3412	57.5605	73.9304				A152G	78.2106	81.0101	73.8531
						Q154A	85.9683	79.3757	102.955				Q154A	125.756	69.2593	105.231
						T159A	92.906	85.7813	118.56				T159A	69.5595	65.7737	79.1312
						M162A	112.664	104.024	102.385				M162A	90.8652	84.1774	123.798
						D166A	110.006	101.57	110.434				D166A	66.1244	107.975	107.044
						L170A	98.7297	91.1584	112.727				L170A	101.493	97.5438	105.972
							Type II NKT XV19 - CD1d-sulfatide							Type II NKT VII68 - CD1d-Endo
						CD1d mutation/Experiment	y1	y2	y3				CD1d mutation/Experiment	y1	y2	y3
						WT	100	100	100				WT	100	100	100
						R21A	86.1351	119.02	97.5389				R21A	72.9038	81.5977	88.8806
						Q62A	74.4165	50.7703	38.6352				Q62A	67.9906	81.3841	116.438
						H68A	232.535	149.095	210.321				H68A	73.7154	61.3432	117.462
						V72A	21.6986	12.8418	25.5759				V72A	85.5094	73.2199	76.2055
						S76A	74.1399	63.746	65.9285				S76A	83.7147	116.087	70.1709
						R79A	69.4128	105.384	87.3983				R79A	111.718	104	99
						E83A	90.0283	82.2293	90.0283				E83A	53.2613	70.225	94.2242
						K86A	83.3161	110.457	102.448				K86A	9.09801	12.9615	17.664
						M87A	97.8233	98.2963	63.7833				M87A	37.6728	33.4064	51.3744
						L145A	104.37	88.491	85.2137				L145A	33.7644	49.006	25.5999
						K148A	116.621	64.5523	49.1648				K148A	66.724	76.7063	52.3424
						V149A	107.155	100	73.0843				V149A	76.0576	115.794	111.442
						A152G	122.496	72.4001	45.0267				A152G	68.1695	83.518	91.6234
						Q154A	99.4034	53.6728	106.194				Q154A	87.2378	116.499	83.6618
						T159A	1.04617	1.60494	1.63283				T159A	101.62	96.4059	124.077
						M162A	46.6316	25.9635	19.9797				M162A	79.519	107.649	125.97
						D166A	1.15922	0.299653	1.63283				D166A	68.1695	97.7886	103.221
						L170A	63.4126	70.8515	53.931				L170A	87.1834	109.29	130.434
							Type II NKT A11B8.2 -CD1d ⍺-GlcADAG							Type II NKT 14S6 - CD1d-Endo
						CD1d mutation/Experiment	y1	y2	y3				CD1d mutation/Experiment	y1	y2	y3
						WT	100	100	100				WT	100	100	100
						R21A	103.68	97.6097	99.7338				R21A	77.8144	84.696	83.3894
						Q62A	91.6667	103.042	100.479				Q62A	39.9174	48.8537	46.0511
						H68A	96.6991	106.693	103.461				H68A	19.4887	6.7166	11.0649
						V72A	97.132	93.3073	101.225				V72A	101.22	77.8316	84.1924
						S76A	115.26	92.7423	96.0596				S76A	138.887	147.89	155.5
						R79A	131.277	81.2256	90.2023				R79A	60.4848	67.5	63.5689
						E83A	0	15.2108	16.6134				E83A	108.419	97.9735	107.021
						K86A	33.2792	54.9326	51.3845				K86A	77.1389	72.5141	112.582
						M87A	0	2.5641	0.319489				M87A	47.0447	38.1319	56.9954
						L145A	45.5087	59.7132	55.3248				L145A	42.2266	34.0261	30.1719
						K148A	124.729	84.3112	61.6081				K148A	35.098	44.182	33.4942
						V149A	51.3528	50.7605	44.6219				V149A	17.7128	22.7482	16.8738
						A152G	48.4849	93.003	55.804				A152G	82.5859	130.823	125.877
						Q154A	79.5996	104.737	97.2311				Q154A	90.0763	47.0618	53.7919
						T159A	60.1191	73.229	60.4366				T159A	0	0.244485	1.84144
						M162A	102.056	91.8296	117.732				M162A	77.2168	76.9855	77.7399
						D166A	96.5909	91.0039	87.5932				D166A	47.1244	89.0007	71.7695
						L170A	109.037	103.216	74.2811				L170A	75.1065	120.091	123.405
							Type II NKT A17B8.2 -CD1d ⍺-GlcADAG
						CD1d mutation/Experiment	y1	y2	y3
						WT	100	100	100
						R21A	112.231	140.023	90.0017
						Q62A	99.6712	138.595	95.348
						H68A	108.406	114.816	87.3286
						V72A	101.293	114.608	84.8637
						S76A	124.474	92.3502	72.2618
						R79A	4.86629	0	0
						E83A	4.7238	1.65899	0.694324
						K86A	35.0723	23.0876	20.4305
						M87A	122.413	82.5115	52.2826
						L145A	122.074	131.405	68.6339
						K148A	148.509	119.701	67.6272
						V149A	58.4393	40.6452	24.0757
						A152G	130.721	170.76	100
						Q154A	110.445	115.737	94.2024
						T159A	66.1552	59.1244	19.8229
						M162A	107.124	126.313	79.0488
						D166A	100.088	133.318	81.9302
						L170A	123.74	122.742	40.7047
